# Supplementary material for: Multitemporal Modelling of Socio-Economic Wildfire Drivers in Central Spain between the 1980s and the 2000s: Comparing Generalized Linear Models to Machine Learning Algorithms
Source: PLoS One. 2016 Aug 24;11(8):e0161344. doi: 10.1371/journal.pone.0161344 (PMC4996426; doi:10.1371/journal.pone.0161344)
Supplement: S1 File — contains data on the independent and dependent variables used for the analysis for the study periods (1980s and 2000s) by 1*1 km grid cell. (XLS) [file pone.0161344.s001.xls]

## Sheet: readme
VARIABLES	DESCRIPTION
CellCode	ID of the 1*1km cell
X	X cell coordinate
Y	Y cell coordinate
POP	population density
AGRI	agriculture workforce density
SERV	services workforce density
FAI	200 m Forest Agriculture Interface buffer
WUI	12.5m Wildland Urban Interface buffer
FGI	200 m Forest Grassland Interface buffer
RAILWAYS	70 and 100 m railway buffers
ROADS	15, 25 and 50 m road buffers
TRACKS	300 m tracks buffer
NPA	Natural Protected Area
FIRE_PRESENCE	Response variable. Fire presence/absence

## Sheet: 1980s
CellCode	X	Y	POP	AGRI	SERV	FAI	WUI	FGI	RAILWAYS	ROADS	TRACKS	NPA	FIRE_PRESENCE
1kmE3140N1973	3.14063e+06	1.97377e+06	35.6068	0.782309	0.312153	0.019668	0	0	0	0	0	0	1
1kmE3141N1973	3.14121e+06	1.97376e+06	178.684	0.028415	0.230356	0.390152	0	0	0	0.018122	0	0	1
1kmE3139N1974	3.13977e+06	1.97466e+06	178.684	0.028415	0.230356	0.080009	0	0	0	0.037062	0	0	0
1kmE3140N1974	3.1405e+06	1.9745e+06	178.684	0.028415	0.230356	0.133934	0	0	0	0.005922	0	0	1
1kmE3141N1974	3.14149e+06	1.97451e+06	178.684	0.028415	0.230356	0.346644	0	0	0	0	0	0	1
1kmE3142N1974	3.14237e+06	1.97473e+06	178.684	0.028415	0.230356	0.140169	0	0	0	0	0	0	1
1kmE3143N1974	3.14302e+06	1.97498e+06	178.684	0.028415	0.230356	0	0	0	0	0	0	0	0
1kmE3137N1975	3.13783e+06	1.97597e+06	178.684	0.028415	0.230356	0	0	0	0	0	0	0	0
1kmE3138N1975	3.13863e+06	1.9758e+06	178.684	0.028415	0.230356	0	0	0	0	0.040457	0	0	0
1kmE3139N1975	3.13953e+06	1.97553e+06	178.684	0.028415	0.230356	0.241556	0	0	0	0.013086	0	0	0
1kmE3140N1975	3140500	1975500	178.684	0.028415	0.230356	0.456153	0	0	0	0	0	0	1
1kmE3141N1975	3141500	1975500	178.684	0.028415	0.230356	0.135818	0	0	0	0	0	0	1
1kmE3142N1975	3142500	1975500	178.684	0.028415	0.230356	0.206329	0	0	0	0	0	0	1
1kmE3143N1975	3.14336e+06	1.97565e+06	178.684	0.028415	0.230356	0.258093	0	0	0	0	0	0	0
1kmE3144N1975	3.14413e+06	1.97595e+06	178.684	0.028415	0.230356	0	0	0	0	0	0	0	0
1kmE3135N1976	3.1359e+06	1.97693e+06	178.684	0.028415	0.230356	0	0	0	0	0	0	0	0
1kmE3136N1976	3.13657e+06	1.97661e+06	178.684	0.028415	0.230356	0	0	0	0	0.032833	0	0	0
1kmE3137N1976	3.13751e+06	1.97651e+06	178.684	0.028415	0.230356	0.107513	0	0	0	0.017595	0	0	0
1kmE3138N1976	3138500	1976500	178.684	0.028415	0.230356	0.215589	0	0	0	0.003521	0	0	0
1kmE3139N1976	3139500	1976500	178.684	0.028415	0.230356	0.252179	0	0	0	0	0	0	0
1kmE3140N1976	3140500	1976500	178.684	0.028415	0.230356	0.147204	0	0	0	0	0	0	0
1kmE3141N1976	3141500	1976500	178.684	0.028415	0.230356	0.228998	0	0	0	0	0	0	0
1kmE3142N1976	3142500	1976500	178.684	0.028415	0.230356	0.240677	0	0	0	0	0	0	0
1kmE3143N1976	3143500	1976500	178.684	0.028415	0.230356	0.25254	0	0	0	0	0	0	0
1kmE3144N1976	3.14448e+06	1.97654e+06	178.684	0.028415	0.230356	0.194837	0	0	0	0	0	0	0
1kmE3145N1976	3.14545e+06	1.97668e+06	178.684	0.028415	0.230356	0	0	0	0	0	0	0	0
1kmE3146N1976	3.1461e+06	1.97688e+06	178.684	0.028415	0.230356	0	0	0	0	0	0	0	0
1kmE3135N1977	3.13585e+06	1.97726e+06	178.684	0.028415	0.230356	0	0	0	0.153785	0	0	0	0
1kmE3136N1977	3.13655e+06	1.97746e+06	178.684	0.028415	0.230356	0	0	0	0.082732	0.037117	0	0	0
1kmE3137N1977	3137500	1977500	178.684	0.028415	0.230356	0.150812	0	0	0.1025	0.028423	0	0	0
1kmE3138N1977	3138500	1977500	178.684	0.028415	0.230356	0.256713	0	0	0.033142	0.026911	0	0	0
1kmE3139N1977	3139500	1977500	178.684	0.028415	0.230356	0.011269	0	0	0	0.017032	0	0	0
1kmE3140N1977	3140500	1977500	178.684	0.028415	0.230356	0.171154	0	0	0	0	0	0	0
1kmE3141N1977	3141500	1977500	178.684	0.028415	0.230356	0.062184	0	0	0	0	0	0	0
1kmE3142N1977	3142500	1977500	178.684	0.028415	0.230356	0.355719	0	0	0	0	0	0	0
1kmE3143N1977	3143500	1977500	178.684	0.028415	0.230356	0.068711	0	0	0	0	0	0	0
1kmE3144N1977	3144500	1977500	178.684	0.028415	0.230356	0	0	0	0	0	0	0	0
1kmE3145N1977	3145500	1977500	178.684	0.028415	0.230356	0	0	0	0	0	0	0	0
1kmE3146N1977	3.14643e+06	1.97757e+06	178.684	0.028415	0.230356	0	0	0	0.050293	0	0	0	1
1kmE3147N1977	3.14704e+06	1.97787e+06	178.684	0.028415	0.230356	0	0	0	0.315123	0	0	0	1
1kmE3135N1978	3.13595e+06	1.97883e+06	178.684	0.028415	0.230356	0	0	0	0	0	0	0	0
1kmE3136N1978	3.13655e+06	1.97854e+06	178.684	0.028415	0.230356	0	0	0	0	0.014921	0	0	1
1kmE3137N1978	3137500	1978500	178.684	0.028415	0.230356	0	0	0	0.076063	0.004689	0	0	1
1kmE3138N1978	3138500	1978500	178.684	0.028415	0.230356	0.028913	0	0	0.040365	0	0	0	0
1kmE3139N1978	3.13948e+06	1.97842e+06	178.684	0.028415	0.230356	0.267346	0	0	0.095116	0.012203	0	0	1
1kmE3140N1978	3140500	1978500	178.684	0.028415	0.230356	0.157059	0	0	0.048621	0.025805	0	0	0
1kmE3141N1978	3141500	1978500	178.684	0.028415	0.230356	0.057476	0	0	0.017941	0.02539	0	0	0
1kmE3142N1978	3142500	1978500	178.684	0.028415	0.230356	0.465539	0	0	0.070457	0.025337	0	0	0
1kmE3143N1978	3143500	1978500	178.684	0.028415	0.230356	0.225306	0	0	0.070056	0.025018	0	0	0
1kmE3144N1978	3144500	1978500	178.684	0.028415	0.230356	0.196983	0	0	0.070158	0.025018	0	0	0
1kmE3145N1978	3145500	1978500	178.684	0.028415	0.230356	0	0	0	0.070069	0.025003	0	0	0
1kmE3146N1978	3146500	1978500	178.684	0.028415	0.230356	0	0	0	0.011391	0.025063	0	0	1
1kmE3147N1978	3.14742e+06	1.97869e+06	178.684	0.028415	0.230356	0	0	0	0.112465	0.048152	0	0	1
1kmE3148N1978	3.14841e+06	1.97884e+06	178.684	0.028415	0.230356	0	0	0	0	0.094236	0	0	0
1kmE3149N1978	3.14909e+06	1.97896e+06	178.684	0.028415	0.230356	0	0	0	0	0.224129	0	0	0
1kmE3150N1978	3.15091e+06	1.97891e+06	178.684	0.028415	0.230356	0.511278	0	0	0	0	0	0	0
1kmE3151N1978	3.15146e+06	1.97881e+06	178.684	0.028415	0.230356	0.129342	0	0	0	0	0	0	0
1kmE3152N1978	3.15211e+06	1.97895e+06	178.684	0.028415	0.230356	0	0	0	0	0	0	0	0
1kmE3136N1979	3.13655e+06	1.97917e+06	178.684	0.028415	0.230356	0	0	0	0	0	0	0	1
1kmE3137N1979	3.13755e+06	1.97937e+06	178.684	0.028415	0.230356	0	0	0	0.072007	0	0	0	1
1kmE3138N1979	3.1385e+06	1.9795e+06	178.684	0.028415	0.230356	0	0	0	0.022883	0	0	0	0
1kmE3139N1979	3.13921e+06	1.97952e+06	178.684	0.028415	0.230356	0	0	0	0	0	0	0	0
1kmE3140N1979	3.14053e+06	1.97948e+06	178.684	0.028415	0.230356	0	0	0	0.031738	0	0	0	0
1kmE3141N1979	3141500	1979500	178.684	0.028415	0.230356	0	0	0	0.052697	0	0	0	0
1kmE3142N1979	3.1425e+06	1.9795e+06	178.684	0.028415	0.230356	0.123291	0	0	0	0	0	0	0
1kmE3143N1979	3.14348e+06	1.97945e+06	178.684	0.028415	0.230356	0.217584	0	0	0	0	0	0	0
1kmE3144N1979	3144500	1979500	178.684	0.028415	0.230356	0.185135	0	0	0	0	0	0	0
1kmE3145N1979	3.14543e+06	1.97937e+06	178.684	0.028415	0.230356	0	0	0	0.000933	0	0	0	0
1kmE3146N1979	3.14653e+06	1.97937e+06	178.684	0.028415	0.230356	0	0	0	0.081771	0	0	0	0
1kmE3147N1979	3147500	1979500	178.684	0.028415	0.230356	0	0	0	0.105427	0	0	0	0
1kmE3148N1979	3148500	1979500	178.684	0.028415	0.230356	0	0	0	0.08795	0.017512	0	0	0
1kmE3149N1979	3.14947e+06	1.97955e+06	178.684	0.028415	0.230356	0.043394	0	0	0.003096	0.020484	0	0	0
1kmE3150N1979	3.15056e+06	1.97961e+06	178.684	0.028415	0.230356	0.434055	0	0	0	0.019909	0	0	0
1kmE3151N1979	3151500	1979500	178.684	0.028415	0.230356	0.211168	0	0	0	0.030465	0	0	0
1kmE3152N1979	3.15246e+06	1.97955e+06	178.684	0.028415	0.230356	0	0	0	0	0.005843	0	0	1
1kmE3153N1979	3.15343e+06	1.97983e+06	178.684	0.028415	0.230356	0.009875	0	0	0	0	0	0	0
1kmE3154N1979	3.15432e+06	1.97992e+06	178.684	0.028415	0.230356	0.060388	0	0	0	0	0	0	0
1kmE3155N1979	3.1556e+06	1.97992e+06	178.684	0.028415	0.230356	0.000584	0	0	0	0	0	0	0
1kmE3156N1979	3.15654e+06	1.97982e+06	178.684	0.028415	0.230356	0.103156	0	0	0	0	0	0	0
1kmE3157N1979	3.15714e+06	1.97987e+06	178.684	0.028415	0.230356	0	0	0	0	0	0	0	0
1kmE3139N1980	3.13923e+06	1.98005e+06	178.684	0.028415	0.230356	0	0	0	0	0	0	0	0
1kmE3140N1980	3.1407e+06	1.98016e+06	178.684	0.028415	0.230356	0	0	0	0	0	0	0	0
1kmE3141N1980	3.14161e+06	1.98038e+06	178.684	0.028415	0.230356	0	0	0	0	0	0	0	0
1kmE3142N1980	3.1423e+06	1.98048e+06	178.684	0.028415	0.230356	0	0	0	0	0	0	0	0
1kmE3143N1980	3.14373e+06	1.98038e+06	178.684	0.028415	0.230356	0	0	0	0	0	0	0	0
1kmE3144N1980	3.14452e+06	1.9804e+06	178.684	0.028415	0.230356	0	0	0	0	0	0	0	0
1kmE3145N1980	3.14544e+06	1.98059e+06	178.684	0.028415	0.230356	0	0	0	0	0	0	0	0
1kmE3146N1980	3.14642e+06	1.98073e+06	178.684	0.028415	0.230356	0	0	0	0	0	0	0	0
1kmE3147N1980	3.14747e+06	1.98045e+06	178.684	0.028415	0.230356	0	0	0	0	0.002548	0	0	0
1kmE3148N1980	3.14852e+06	1.98037e+06	178.684	0.028415	0.230356	0	0	0	0.000534	0.013501	0	0	0
1kmE3149N1980	3.14951e+06	1.98049e+06	178.684	0.028415	0.230356	0.233256	0	0	0.08472	0	0	0	0
1kmE3150N1980	3150500	1980500	178.684	0.028415	0.230356	0.357439	0	0	0.03325	0	0	0	0
1kmE3151N1980	3151500	1980500	178.684	0.028415	0.230356	0.264972	0	0	0	0	0	0	0
1kmE3152N1980	3152500	1980500	178.684	0.028415	0.230356	0.336457	0	0	0	0.022063	0	0	0
1kmE3153N1980	3153500	1980500	178.684	0.028415	0.230356	0.544517	0	0	0	0.027817	0	0	0
1kmE3154N1980	3154500	1980500	178.684	0.028415	0.230356	0.259851	0	0	0	0.011042	0	0	0
1kmE3155N1980	3155500	1980500	178.684	0.028415	0.230356	0.502754	0	0	0	0	0	0	0
1kmE3156N1980	3156500	1980500	178.684	0.028415	0.230356	0.487992	0	0	0	0	0	0	0
1kmE3157N1980	3.15713e+06	1.98049e+06	178.684	0.028415	0.230356	0.492654	0	0	0	0	0	0	0
1kmE3146N1981	3.14662e+06	1.98147e+06	178.684	0.028415	0.230356	0	0	0	0	0	0	0	0
1kmE3147N1981	3.14709e+06	1.98124e+06	178.684	0.028415	0.230356	0	0	0	0	0	0	0	0
1kmE3148N1981	3.14858e+06	1.98174e+06	178.684	0.028415	0.230356	0	0	0	0	0	0	0	0
1kmE3149N1981	3.14962e+06	1.98157e+06	178.684	0.028415	0.230356	0.23221	0	0	0	0	0	0	0
1kmE3150N1981	3150500	1981500	178.684	0.028415	0.230356	0.269843	0	0	0.053458	0	0	0	0
1kmE3151N1981	3151500	1981500	178.684	0.028415	0.230356	0.331192	0	0	0.062239	0	0	0	0
1kmE3152N1981	3152500	1981500	178.684	0.028415	0.230356	0.208828	0	0	0	0	0	0	0
1kmE3153N1981	3153500	1981500	178.684	0.028415	0.230356	0.0779	0	0	0	0	0	0	0
1kmE3154N1981	3154500	1981500	178.684	0.028415	0.230356	0.401552	0	0	0	0.01527	0	0	0
1kmE3155N1981	3155500	1981500	178.684	0.028415	0.230356	0.43982	0	0	0	0.025643	0	0	0
1kmE3156N1981	3156500	1981500	178.684	0.028415	0.230356	0.161458	0	0	0	0.025582	0	0	0
1kmE3157N1981	3.15711e+06	1.98144e+06	178.684	0.028415	0.230356	0.173749	0	0	0	0.023691	0	0	0
1kmE3146N1982	3.14658e+06	1.98204e+06	178.684	0.028415	0.230356	0	0	0	0	0	0	0	0
1kmE3147N1982	3.14794e+06	1.98276e+06	178.684	0.028415	0.230356	0	0	0	0	0	0	0	0
1kmE3148N1982	3.14845e+06	1.98246e+06	178.684	0.028415	0.230356	0	0	0	0	0	0	0	0
1kmE3149N1982	3149500	1982500	178.684	0.028415	0.230356	0	0	0	0	0	0	0	0
1kmE3150N1982	3150500	1982500	178.684	0.028415	0.230356	0.041193	0	0	0	0	0	0	0
1kmE3151N1982	3151500	1982500	178.684	0.028415	0.230356	0.309847	0	0	0.033482	0	0	0	0
1kmE3152N1982	3152500	1982500	178.684	0.028415	0.230356	0.528896	0	0	0.06592	0	0	0	0
1kmE3153N1982	3153500	1982500	178.684	0.028415	0.230356	0.335853	0	0	0	0	0	0	0
1kmE3154N1982	3154500	1982500	178.684	0.028415	0.230356	0.282312	0	0	0	0	0	0	0
1kmE3155N1982	3155500	1982500	178.684	0.028415	0.230356	0.079665	0	0	0	0	0	0	0
1kmE3156N1982	3156500	1982500	178.684	0.028415	0.230356	0.062683	0	0	0	0	0	0	0
1kmE3157N1982	3.15745e+06	1.98259e+06	178.684	0.028415	0.230356	0.375274	0	0	0	0	0	0	0
1kmE3158N1982	3.15852e+06	1.98262e+06	178.684	0.028415	0.230356	0	0	0.002679	0	0	0	0	0
1kmE3159N1982	3.1594e+06	1.98275e+06	178.684	0.028415	0.230356	0	0	0.412312	0	0	0	0	0
1kmE3160N1982	3.16048e+06	1.98289e+06	178.684	0.028415	0.230356	0.307249	0	0	0	0.071422	0	0	0
1kmE3161N1982	3.16104e+06	1.98294e+06	178.684	0.028415	0.230356	0.533683	0	0	0	0	0	0	0
1kmE3200N1982	3.20064e+06	1.98284e+06	19.5404	0.391324	0.49908	0	0	0	0	0	0	0	0
1kmE3201N1982	3.20154e+06	1.98271e+06	19.5404	0.391324	0.49908	0	0	0	0	0	0	0	0
1kmE3202N1982	3.20247e+06	1.98266e+06	16.6952	0.328654	0.428502	0	0	0	0	0.017978	0	0	0
1kmE3203N1982	3.20346e+06	1.98279e+06	13.9823	0.268898	0.361206	0	0	0	0	0	0	0	0
1kmE3204N1982	3.20445e+06	1.98283e+06	13.9823	0.268898	0.361206	0	0	0	0	0.021843	0	0	0
1kmE3205N1982	3.20508e+06	1.98294e+06	13.9823	0.268898	0.361206	0	0	0	0	0	0	0	0
1kmE3147N1983	3.14799e+06	1.983e+06	178.684	0.028415	0.230356	0	0	0	0	0	0	0	0
1kmE3148N1983	3.14866e+06	1.98308e+06	178.684	0.028415	0.230356	0	0	0	0	0	0	0	0
1kmE3149N1983	3.14954e+06	1.98323e+06	178.684	0.028415	0.230356	0	0	0	0	0	0	0	0
1kmE3150N1983	3150500	1983500	178.684	0.028415	0.230356	0	0	0	0	0	0	0	0
1kmE3151N1983	3151500	1983500	178.684	0.028415	0.230356	0.015779	0	0	0	0.002879	0	0	0
1kmE3152N1983	3152500	1983500	178.684	0.028415	0.230356	0.31266	0	0	0.032668	0.005004	0	0	0
1kmE3153N1983	3153500	1983500	178.684	0.028415	0.230356	0.509971	0	0	0.067247	0	0	0	0
1kmE3154N1983	3154500	1983500	178.684	0.028415	0.230356	0.283333	0	0	0	0	0	0	0
1kmE3155N1983	3155500	1983500	178.684	0.028415	0.230356	0.072878	0	0	0	0	0	0	0
1kmE3156N1983	3156500	1983500	178.684	0.028415	0.230356	0	0	0	0	0	0	0	0
1kmE3157N1983	3157500	1983500	178.684	0.028415	0.230356	0	0	0	0	0	0	0	0
1kmE3158N1983	3158500	1983500	178.684	0.028415	0.230356	0	0	0.05042	0	0	0	0	0
1kmE3159N1983	3159500	1983500	178.684	0.028415	0.230356	0	0	0.248219	0	0	0	0	0
1kmE3160N1983	3160500	1983500	178.684	0.028415	0.230356	0.307773	0	0	0	0.053905	0	0	0
1kmE3161N1983	3.16119e+06	1.98361e+06	178.684	0.028415	0.230356	0.146613	0	0	0	0	0	0	0
1kmE3162N1983	3.16256e+06	1.98393e+06	178.684	0.028415	0.230356	0.42757	0	0	0	0	0	0	0
1kmE3164N1983	3.16498e+06	1.984e+06	178.684	0.028415	0.230356	0.546604	0	0	0	0	0	0	0
1kmE3165N1983	3.16564e+06	1.98394e+06	178.684	0.028415	0.230356	0	0	0	0	0	0	0	0
1kmE3166N1983	3.16654e+06	1.98386e+06	178.684	0.028415	0.230356	0	0	0	0	0	0	0	0
1kmE3167N1983	3.16731e+06	1.98386e+06	178.684	0.028415	0.230356	0	0	0	0	0	0	0	0
1kmE3177N1983	3.17773e+06	1.98379e+06	43.7723	0.169393	0.230375	0	0	0	0	0	0	0	0
1kmE3178N1983	3.17837e+06	1.98376e+06	43.7723	0.169393	0.230375	0	0	0	0	0	0	0	0
1kmE3186N1983	3.18691e+06	1.98393e+06	35.6782	0.074547	0.224996	0	0	0	0	0	0	0	0
1kmE3187N1983	3.18755e+06	1.98388e+06	32.5792	0.295566	0.328132	0	0	0	0	0	0.001994	0	0
1kmE3188N1983	3.18855e+06	1.98357e+06	19.8821	1.20112	0.750698	0	0	0	0	0	0.014438	0	0
1kmE3189N1983	3.18946e+06	1.9838e+06	19.8821	1.20112	0.750698	0	0	0	0	0	0	0	0
1kmE3190N1983	3.19036e+06	1.9837e+06	19.8821	1.20112	0.750698	0	0	0	0	0	0	0	0
1kmE3191N1983	3.1916e+06	1.98366e+06	19.8821	1.20112	0.750698	0.175599	0	0	0	0	0	0	0
1kmE3192N1983	3.19249e+06	1.98362e+06	19.8821	1.20112	0.750698	0.284685	0	0	0	0	0	0	0
1kmE3193N1983	3.19346e+06	1.9837e+06	19.8821	1.20112	0.750698	0.361825	0	0	0	0.022818	0	0	0
1kmE3194N1983	3.1945e+06	1.98375e+06	19.8821	1.20112	0.750698	0.384218	0	0	0	0	0	0	0
1kmE3195N1983	3.1951e+06	1.98354e+06	19.8821	1.20112	0.750698	0.166611	0	0	0	0	0	0	0
1kmE3198N1983	3.19887e+06	1.98359e+06	19.5404	0.391324	0.49908	0	0	0	0	0	0	0	0
1kmE3199N1983	3.19951e+06	1.98358e+06	19.5404	0.391324	0.49908	0	0	0	0	0	0	0	0
1kmE3200N1983	3.2005e+06	1.9835e+06	19.5404	0.391324	0.49908	0	0	0	0	0	0	0	0
1kmE3201N1983	3201500	1983500	19.5404	0.391324	0.49908	0	0	0	0	0	0	0	0
1kmE3202N1983	3202500	1983500	18.3348	0.364771	0.469176	0	0	0	0	0.015955	0	0	0
1kmE3203N1983	3203500	1983500	13.9823	0.268898	0.361206	0	0	0	0	0.01261	0	0	0
1kmE3204N1983	3204500	1983500	13.9823	0.268898	0.361206	0	0	0	0	0.024278	0	0	0
1kmE3205N1983	3.20544e+06	1.98358e+06	13.9823	0.268898	0.361206	0	0	0	0	0	0	0	0
1kmE3206N1983	3.20625e+06	1.98385e+06	13.9823	0.268898	0.361206	0	0	0	0	0	0	0	0
1kmE3149N1984	3.14999e+06	1.98406e+06	178.684	0.028415	0.230356	0	0	0	0	0	0	0	0
1kmE3150N1984	3.15058e+06	1.98437e+06	178.684	0.028415	0.230356	0	0	0	0	0.020453	0	0	0
1kmE3151N1984	3.1515e+06	1.9845e+06	178.684	0.028415	0.230356	0	0	0	0	0.012328	0	0	0
1kmE3152N1984	3152500	1984500	178.684	0.028415	0.230356	0	0	0	0	0.010648	0	0	0
1kmE3153N1984	3153500	1984500	178.684	0.028415	0.230356	0.271382	0	0	0.030265	0.019217	0.095163	0	0
1kmE3154N1984	3154500	1984500	178.684	0.028415	0.230356	0.426728	0	0	0.076429	0.00653	0.05857	0	0
1kmE3155N1984	3155500	1984500	178.684	0.028415	0.230356	0.249793	0	0	0	0	0.018713	0	0
1kmE3156N1984	3156500	1984500	178.684	0.028415	0.230356	0.108061	0	0	0	0	0.044598	0	0
1kmE3157N1984	3157500	1984500	178.684	0.028415	0.230356	0.418806	0	0	0	0	0	0	0
1kmE3158N1984	3158500	1984500	178.684	0.028415	0.230356	0.086525	0	0	0	0	0	0	0
1kmE3159N1984	3159500	1984500	178.684	0.028415	0.230356	0	0	0	0.02998	0	0	0	0
1kmE3160N1984	3160500	1984500	178.684	0.028415	0.230356	0	0	0	0.079292	0.052911	0	0	0
1kmE3161N1984	3.1615e+06	1.98451e+06	178.684	0.028415	0.230356	0.018297	0	0	0.052836	0	0	0	0
1kmE3162N1984	3.1625e+06	1.9845e+06	178.684	0.028415	0.230356	0.406803	0	0	0	0	0	0	0
1kmE3163N1984	3.1635e+06	1.98452e+06	178.684	0.028415	0.230356	0.024682	0	0	0	0	0	0	0
1kmE3164N1984	3.1645e+06	1.98451e+06	178.684	0.028415	0.230356	0.394201	0	0	0	0	0	0	0
1kmE3165N1984	3165500	1984500	178.684	0.028415	0.230356	0.2473	0	0	0	0	0	0	0
1kmE3166N1984	3166500	1984500	178.684	0.028415	0.230356	0.248846	0	0	0	0	0	0	0
1kmE3167N1984	3.16736e+06	1.98454e+06	178.684	0.028415	0.230356	0.411632	0	0	0	0	0	0	0
1kmE3174N1984	3.17453e+06	1.98476e+06	43.7723	0.169393	0.230375	0	0	0	0	0	0	0	0
1kmE3175N1984	3.17541e+06	1.98473e+06	43.7723	0.169393	0.230375	0	0	0	0	0.013476	0	0	0
1kmE3177N1984	3.17755e+06	1.98455e+06	43.7723	0.169393	0.230375	0	0	0	0	0.018959	0	0	0
1kmE3178N1984	3.1784e+06	1.98454e+06	43.7723	0.169393	0.230375	0	0	0	0	0.021101	0	0	0
1kmE3180N1984	3.18021e+06	1.98492e+06	43.7723	0.169393	0.230375	0.096781	0	0	0	0.072828	0	0	0
1kmE3186N1984	3.1867e+06	1.98455e+06	35.6782	0.074547	0.224996	0.226067	0	0	0	0	0.327209	0	0
1kmE3187N1984	3187500	1984500	34.4414	0.162749	0.266154	0.129576	0	0	0	0	0.557774	0	0
1kmE3188N1984	3188500	1984500	20.315	1.17025	0.736293	0.020102	0	0	0	0	0.522052	0	0
1kmE3189N1984	3189500	1984500	19.8821	1.20112	0.750698	0	0	0	0	0.009796	0.432332	0	0
1kmE3190N1984	3190500	1984500	19.8821	1.20112	0.750698	0	0	0	0	0.015027	0.070805	0	0
1kmE3191N1984	3191500	1984500	19.8821	1.20112	0.750698	0	0	0	0	0.017135	0.014924	0	0
1kmE3192N1984	3192500	1984500	19.8821	1.20112	0.750698	0	0	0	0	0.015994	0	0	0
1kmE3194N1984	3194500	1984500	22.101	1.04287	0.676854	0.082771	0	0	0	0	0	0	0
1kmE3195N1984	3.19543e+06	1.98459e+06	19.8821	1.20112	0.750698	0.311423	0	0	0	0	0	0	0
1kmE3196N1984	3.19615e+06	1.98486e+06	19.8821	1.20112	0.750698	0.794107	0	0	0	0	0	0	0
1kmE3198N1984	3.1989e+06	1.98445e+06	19.5404	0.391324	0.49908	0	0	0	0	0	0	0	0
1kmE3199N1984	3199500	1984500	19.5404	0.391324	0.49908	0	0	0	0	0	0	0	0
1kmE3200N1984	3200500	1984500	19.5404	0.391324	0.49908	0	0	0	0	0	0	0	0
1kmE3201N1984	3201500	1984500	19.5404	0.391324	0.49908	0	0	0	0	0	0	0	0
1kmE3202N1984	3202500	1984500	19.5388	0.391289	0.499041	0	0	0	0	0.006288	0	0	0
1kmE3203N1984	3203500	1984500	15.0198	0.291752	0.386943	0	0	0	0	0.042076	0	0	0
1kmE3204N1984	3204500	1984500	13.9823	0.268898	0.361206	0	0	0	0	0	0	0	0
1kmE3205N1984	3205500	1984500	13.9823	0.268898	0.361206	0	0	0	0	0	0	0	0
1kmE3206N1984	3.20649e+06	1.98451e+06	13.9823	0.268898	0.361206	0	0	0	0	0	0	0	0
1kmE3207N1984	3.20737e+06	1.98469e+06	13.9823	0.268898	0.361206	0	0	0	0	0	0	0	0
1kmE3208N1984	3.20801e+06	1.98498e+06	13.9823	0.268898	0.361206	0	0	0	0	0	0	0	0
1kmE3151N1985	3.15164e+06	1.98539e+06	178.684	0.028415	0.230356	0	0	0	0	0	0.272083	0	0
1kmE3152N1985	3152500	1985500	178.684	0.028415	0.230356	0	0	0	0	0	0.305671	0	0
1kmE3153N1985	3.15348e+06	1.98548e+06	178.684	0.028415	0.230356	0	0	0	0	0	0.22133	0	0
1kmE3154N1985	3.15453e+06	1.98546e+06	178.684	0.028415	0.230356	0.142013	0	0	0.014483	0.010779	0.023816	0	0
1kmE3155N1985	3155500	1985500	178.684	0.028415	0.230356	0.130523	0	0	0.074086	0.015749	0.018817	0	0
1kmE3156N1985	3156500	1985500	178.684	0.028415	0.230356	0.230757	0	0	0.07035	0.015663	0.265292	0	0
1kmE3157N1985	3157500	1985500	178.684	0.028415	0.230356	0.312634	0	0.152557	0.076093	0.009627	0.308952	0	0
1kmE3158N1985	3158500	1985500	178.684	0.028415	0.230356	0.000843	0.029846	0.318922	0.060197	0	0.302045	0	0
1kmE3159N1985	3159500	1985500	178.684	0.028415	0.230356	0	0.044694	0.24885	0.050133	0	0.300624	0	1
1kmE3160N1985	3160500	1985500	178.684	0.028415	0.230356	0	0.039858	0.018621	0	0.037862	0.193507	0	0
1kmE3161N1985	3161500	1985500	178.684	0.028415	0.230356	0.000586	0.034313	0	0	0	0	0	0
1kmE3162N1985	3162500	1985500	178.684	0.028415	0.230356	0.184266	0.000881	0	0	0	0	0	0
1kmE3163N1985	3163500	1985500	178.684	0.028415	0.230356	0.36777	0	0	0	0	0	0	0
1kmE3164N1985	3164500	1985500	178.684	0.028415	0.230356	0.217706	0	0	0	0	0	0	0
1kmE3165N1985	3165500	1985500	178.684	0.028415	0.230356	0.394627	0	0	0	0	0	0	0
1kmE3166N1985	3166500	1985500	178.684	0.028415	0.230356	0.261767	0	0	0	0	0	0	0
1kmE3167N1985	3.1675e+06	1.9855e+06	178.684	0.028415	0.230356	0.059556	0	0	0	0	0	0	0
1kmE3168N1985	3.1681e+06	1.98566e+06	178.684	0.028415	0.230356	0.032748	0	0	0	0	0	0	0
1kmE3170N1985	3.17083e+06	1.98579e+06	43.7723	0.169393	0.230375	0	0	0	0	0	0	0	0
1kmE3171N1985	3.17161e+06	1.98591e+06	43.7723	0.169393	0.230375	0	0	0	0	0	0	0	0
1kmE3172N1985	3.17249e+06	1.98566e+06	43.7723	0.169393	0.230375	0	0	0	0	0	0	0	0
1kmE3173N1985	3.17333e+06	1.98579e+06	43.7723	0.169393	0.230375	0	0	0	0	0	0	0	0
1kmE3174N1985	3.17457e+06	1.98549e+06	43.7723	0.169393	0.230375	0	0	0	0	0.019607	0	0	0
1kmE3175N1985	3.1755e+06	1.9855e+06	43.7723	0.169393	0.230375	0.063048	0	0	0	0.017552	0	0	0
1kmE3176N1985	3.17652e+06	1.98552e+06	43.7723	0.169393	0.230375	0.259063	0	0	0	0.025835	0	0	0
1kmE3177N1985	3177500	1985500	43.7723	0.169393	0.230375	0.222682	0	0	0	0	0	0	0
1kmE3178N1985	3178500	1985500	43.7723	0.169393	0.230375	0.232195	0	0	0	0.005	0	0	0
1kmE3179N1985	3.17949e+06	1.98552e+06	43.7723	0.169393	0.230375	0.212327	0	0	0	0.016364	0	0	0
1kmE3180N1985	3.18026e+06	1.98552e+06	43.7723	0.169393	0.230375	0.332079	0	0	0	0.002629	0	0	0
1kmE3185N1985	3.18598e+06	1.98598e+06	35.6782	0.074547	0.224996	0	0	0	0	0	0	0	0
1kmE3186N1985	3.18657e+06	1.98552e+06	35.6782	0.074547	0.224996	0.246782	0	0	0	0	0.373136	0	0
1kmE3187N1985	3187500	1985500	35.6782	0.074547	0.224996	0.314499	0	0	0	0	0.06914	0	0
1kmE3188N1985	3188500	1985500	25.6409	0.790403	0.559042	0.524609	0	0	0	0.001146	0.082687	0	0
1kmE3189N1985	3189500	1985500	19.8821	1.20112	0.750698	0.119633	0	0	0	0.016836	0.163737	0	0
1kmE3190N1985	3190500	1985500	19.8821	1.20112	0.750698	0.001036	0	0	0	0.009047	0.229638	0	0
1kmE3191N1985	3191500	1985500	19.8821	1.20112	0.750698	0.233459	0	0	0	0.028771	0.266919	0	0
1kmE3192N1985	3192500	1985500	19.8821	1.20112	0.750698	0.128369	0	0	0	0.010051	0	0	0
1kmE3193N1985	3193500	1985500	27.6885	0.644369	0.490897	0	0	0	0	0.013529	0	0	0
1kmE3194N1985	3194500	1985500	35.6309	0.077918	0.226569	1e-06	0	0	0	0.016088	0	0	0
1kmE3195N1985	3195500	1985500	24.6904	0.858191	0.590675	0.113756	0	0	0	0.011178	0	0	0
1kmE3196N1985	3.19641e+06	1.98559e+06	19.773	0.942545	0.670355	0.002443	0	0	0	0	0	0	0
1kmE3197N1985	3.19734e+06	1.98586e+06	19.5404	0.391324	0.49908	0	0	0	0	0	0	0	0
1kmE3198N1985	3.19881e+06	1.9856e+06	19.5404	0.391324	0.49908	0	0	0	0	0	0	0	0
1kmE3199N1985	3199500	1985500	19.5404	0.391324	0.49908	0	0	0	0	0	0	0	0
1kmE3200N1985	3200500	1985500	19.5404	0.391324	0.49908	0	0	0	0	0	0	0	0
1kmE3201N1985	3201500	1985500	19.5404	0.391324	0.49908	0	0	0	0	0	0	0	0
1kmE3203N1985	3203500	1985500	17.3101	0.342198	0.443756	0	0	0	0	0.016315	0	0	0
1kmE3204N1985	3204500	1985500	13.9823	0.268898	0.361206	0	0	0	0	0	0	0	0
1kmE3205N1985	3205500	1985500	13.9823	0.268898	0.361206	0	0	0	0	0	0	0	0
1kmE3206N1985	3206500	1985500	13.9823	0.268898	0.361206	0	0	0	0	0	0	0	0
1kmE3207N1985	3207500	1985500	13.9823	0.268898	0.361206	0	0	0	0	0	0	0	0
1kmE3208N1985	3.20813e+06	1.9855e+06	13.9823	0.268898	0.361206	0	0	0	0	0	0	0	0
1kmE3152N1986	3.15262e+06	1.9862e+06	178.684	0.028415	0.230356	0	0	0	0	0	0	0	0
1kmE3153N1986	3.15332e+06	1.98623e+06	178.684	0.028415	0.230356	0	0	0	0	0	0	0	0
1kmE3154N1986	3.15479e+06	1.98617e+06	178.684	0.028415	0.230356	0	0	0	0	0	0	0	0
1kmE3155N1986	3.15556e+06	1.98644e+06	178.684	0.028415	0.230356	0	0	0	0	0	0	0	0
1kmE3156N1986	3156500	1986500	178.684	0.028415	0.230356	0	0	0	0	0	0	0	0
1kmE3157N1986	3157500	1986500	178.684	0.028415	0.230356	0.104196	0	0	0	0.005967	0	0	0
1kmE3158N1986	3158500	1986500	178.684	0.028415	0.230356	0.135974	0.019312	0	0.062968	0.015613	0	0	0
1kmE3162N1986	3162500	1986500	178.684	0.028415	0.230356	0.004411	0.028995	0	0	0.015013	0	0	0
1kmE3163N1986	3163500	1986500	178.684	0.028415	0.230356	0.315025	0.006336	0	0	0.015023	0.022322	0	0
1kmE3164N1986	3164500	1986500	178.684	0.028415	0.230356	0.240518	0	0	0	0.007317	0.021364	0	0
1kmE3165N1986	3165500	1986500	178.684	0.028415	0.230356	0.183412	0	0	0	0	0.001115	0	0
1kmE3166N1986	3166500	1986500	178.684	0.028415	0.230356	0.206473	0	0	0	0	0	0	0
1kmE3167N1986	3167500	1986500	176.862	0.030319	0.230356	0.202769	0	0	0	0	0	0	0
1kmE3168N1986	3.16847e+06	1.98654e+06	112.35	0.097732	0.230365	0.098779	0	0	0	0	0	0	0
1kmE3169N1986	3.16952e+06	1.98663e+06	43.7723	0.169393	0.230375	0	0	0	0	0	0	0	0
1kmE3170N1986	3.17053e+06	1.98658e+06	43.7723	0.169393	0.230375	0	0	0	0	0	0	0	0
1kmE3171N1986	3.1715e+06	1.9865e+06	43.7723	0.169393	0.230375	0	0	0	0	0.022083	0	0	0
1kmE3172N1986	3172500	1986500	43.7723	0.169393	0.230375	0	0	0	0	0.015287	0	0	0
1kmE3173N1986	3.1735e+06	1.9865e+06	43.7723	0.169393	0.230375	0.152255	0	0	0	0.015311	0	0	0
1kmE3174N1986	3174500	1986500	43.7723	0.169393	0.230375	0.224957	0	0	0	0.000673	0	0	0
1kmE3175N1986	3175500	1986500	43.7723	0.169393	0.230375	0.181548	0	0	0	0	0	0	0
1kmE3176N1986	3176500	1986500	43.7723	0.169393	0.230375	0	0	0	0	0.016123	0	0	0
1kmE3177N1986	3177500	1986500	43.7723	0.169393	0.230375	0	0	0	0	0.004278	0	0	0
1kmE3178N1986	3178500	1986500	43.7723	0.169393	0.230375	0	0	0	0	0	0	0	0
1kmE3179N1986	3179500	1986500	43.7723	0.169393	0.230375	0.004363	0	0	0	0	0	0	0
1kmE3180N1986	3.18019e+06	1.98647e+06	43.7723	0.169393	0.230375	0.409347	0	0	0	0	0	0	0
1kmE3185N1986	3.18575e+06	1.98663e+06	35.6782	0.074547	0.224996	0.356795	0	0	0	0	0	0	0
1kmE3186N1986	3186500	1986500	35.6782	0.074547	0.224996	0.322283	0	0	0	0	0.232894	0	0
1kmE3187N1986	3187500	1986500	35.6782	0.074547	0.224996	0.384265	0	0	0	0.017412	0.078174	0	0
1kmE3188N1986	3188500	1986500	34.1433	0.184012	0.276077	0.105073	0	0	0	0.015661	0	0	0
1kmE3189N1986	3189500	1986500	20.0715	1.18761	0.744397	0.006479	0	0	0	0.007744	0	0	0
1kmE3190N1986	3190500	1986500	19.8821	1.20112	0.750698	0.18948	0	0	0	0.016538	0	0	0
1kmE3191N1986	3191500	1986500	19.8821	1.20112	0.750698	0.049919	0	0	0	0.012209	0	0	0
1kmE3192N1986	3192500	1986500	19.8821	1.20112	0.750698	0.118569	0	0	0	0	0	0	0
1kmE3193N1986	3193500	1986500	30.4544	0.447108	0.398848	0.378035	0	0	0	0	0	0	0
1kmE3194N1986	3194500	1986500	35.6782	0.074547	0.224996	0.282779	0	0.12159	0	0	0	0	0
1kmE3195N1986	3195500	1986500	30.0279	0.202102	0.326207	0.396979	0	0.011106	0	0.013136	0	0	0
1kmE3196N1986	3196500	1986500	19.5501	0.414452	0.506266	0.033561	0	0	0	0.016346	0	0	0
1kmE3197N1986	3.19748e+06	1.98652e+06	19.5404	0.391324	0.49908	0	0	0	0	0	0.114168	0	0
1kmE3198N1986	3.19853e+06	1.98656e+06	19.5404	0.391324	0.49908	0	0	0	0	0	0.038576	0	0
1kmE3199N1986	3199500	1986500	19.5404	0.391324	0.49908	0	0	0	0	0	0	0	0
1kmE3200N1986	3200500	1986500	19.5404	0.391324	0.49908	0	0	0	0	0	0	0	0
1kmE3201N1986	3201500	1986500	19.5404	0.391324	0.49908	0	0	0	0	0.026249	0	0	0
1kmE3202N1986	3202500	1986500	19.5404	0.391324	0.49908	0	0	0	0	0.003716	0	0	0
1kmE3203N1986	3203500	1986500	17.4347	0.344943	0.446847	0.000134	0	0	0	0.004449	0	0	0
1kmE3204N1986	3204500	1986500	13.9823	0.268898	0.361206	0.078114	0	0	0	0.014742	0	0	0
1kmE3205N1986	3205500	1986500	13.9823	0.268898	0.361206	0	0	0	0	0	0	0	0
1kmE3206N1986	3206500	1986500	13.9823	0.268898	0.361206	0	0	0	0	0	0	0	0
1kmE3207N1986	3207500	1986500	13.9823	0.268898	0.361206	0	0	0	0	0	0	0	0
1kmE3208N1986	3.20816e+06	1.98647e+06	13.9823	0.268898	0.361206	0	0	0	0	0	0	0	0
1kmE3155N1987	3.1559e+06	1.98708e+06	178.684	0.028415	0.230356	0	0	0	0	0	0	0	0
1kmE3157N1987	3.15762e+06	1.98741e+06	178.684	0.028415	0.230356	0	0	0	0	0	0	0	0
1kmE3158N1987	3.1585e+06	1.9875e+06	178.684	0.028415	0.230356	0	0	0	0	0	0	0	0
1kmE3159N1987	3159500	1987500	178.684	0.028415	0.230356	0	0	0	0.07241	0	0	0	0
1kmE3160N1987	3160500	1987500	178.684	0.028415	0.230356	0	0	0	0	0.10139	0	0	0
1kmE3161N1987	3161500	1987500	178.684	0.028415	0.230356	0	0	0	0	0	0	0	0
1kmE3162N1987	3162500	1987500	178.684	0.028415	0.230356	0	0	0	0	0	0.013128	0	0
1kmE3163N1987	3163500	1987500	178.684	0.028415	0.230356	0	0	0	0	0	0.318264	0	0
1kmE3164N1987	3164500	1987500	178.684	0.028415	0.230356	0	0	0	0	0.007788	0.727125	0	0
1kmE3165N1987	3165500	1987500	178.684	0.028415	0.230356	0	0	0	0	0.016167	0.413682	0	0
1kmE3166N1987	3166500	1987500	147.161	0.061355	0.23036	0	0	0	0	0.015882	0.057098	0	0
1kmE3167N1987	3167500	1987500	77.2474	0.134413	0.23037	0	0	0	0	0.020176	0.122672	0	0
1kmE3168N1987	3168500	1987500	56.2494	0.156355	0.230373	0	0	0	0	0.012458	0	0	0
1kmE3169N1987	3169500	1987500	43.7723	0.169393	0.230375	0	0	0	0	0.01564	0	0	0
1kmE3170N1987	3170500	1987500	43.7723	0.169393	0.230375	0	0	0	0	0.015957	0	0	0
1kmE3171N1987	3171500	1987500	43.7723	0.169393	0.230375	0.174632	0	0	0	0.030454	0	0	0
1kmE3172N1987	3172500	1987500	43.7723	0.169393	0.230375	0.342971	0	0	0	0.016371	0	0	0
1kmE3173N1987	3173500	1987500	43.7723	0.169393	0.230375	0.303024	0	0	0	0.017536	0	0	0
1kmE3174N1987	3174500	1987500	43.7723	0.169393	0.230375	0.185812	0	0	0	0	0	0	0
1kmE3175N1987	3175500	1987500	43.7723	0.169393	0.230375	0.069094	0	0	0	0	0	0	0
1kmE3176N1987	3176500	1987500	43.7723	0.169393	0.230375	0	0	0	0	0	0	0	0
1kmE3177N1987	3177500	1987500	43.7723	0.169393	0.230375	0.002599	0	0	0	0.017832	0	0	0
1kmE3178N1987	3178500	1987500	43.7723	0.169393	0.230375	0.145915	0	0	0	0.013635	0	0	0
1kmE3179N1987	3179500	1987500	43.7723	0.169393	0.230375	0.349553	0	0	0	0	0	0	0
1kmE3180N1987	3.18041e+06	1.98759e+06	43.7723	0.169393	0.230375	0.000944	0	0	0	0.000733	0	0	0
1kmE3181N1987	3.18153e+06	1.98774e+06	43.7723	0.169393	0.230375	0.335338	0	0	0	0.014693	0	0	0
1kmE3182N1987	3.18248e+06	1.98772e+06	43.7723	0.169393	0.230375	0.003609	0	0	0	0	0	0	0
1kmE3183N1987	3.18346e+06	1.98781e+06	40.0873	0.126212	0.227926	0	0	0	0	0	0	0	0
1kmE3184N1987	3.18458e+06	1.98774e+06	35.6782	0.074547	0.224996	0	0	0	0	0	0	0	0
1kmE3185N1987	3.18551e+06	1.98751e+06	35.6782	0.074547	0.224996	0.35062	0	0	0	0	0	0	1
1kmE3186N1987	3186500	1987500	35.6782	0.074547	0.224996	0.278903	0	0	0	0.012313	0.002573	0	1
1kmE3187N1987	3187500	1987500	35.6782	0.074547	0.224996	0.481231	0	0	0	0.003566	0.010788	0	0
1kmE3188N1987	3188500	1987500	35.6782	0.074547	0.224996	0.079018	0	0	0	0	0	0	0
1kmE3189N1987	3189500	1987500	22.2762	1.03037	0.671022	0	0	0	0	0.016921	0	0	0
1kmE3190N1987	3190500	1987500	19.8821	1.20112	0.750698	0.209514	0	0	0	0.015759	0	0	0
1kmE3191N1987	3191500	1987500	19.8821	1.20112	0.750698	0	0	0	0	0	0	0	0
1kmE3192N1987	3192500	1987500	24.4554	0.874951	0.598496	0	0	0	0	0	0	0	0
1kmE3193N1987	3193500	1987500	35.6536	0.076295	0.225812	0.222511	0	0	0	0	0	0	0
1kmE3194N1987	3194500	1987500	35.6782	0.074547	0.224996	0.32718	0	0	0	0	0	0	0
1kmE3195N1987	3195500	1987500	32.1169	0.144453	0.285481	0.287413	0	0	0	0	0	0	0
1kmE3196N1987	3196500	1987500	19.5404	0.391324	0.49908	0.347263	0	0	0	0.002364	0	0	0
1kmE3197N1987	3197500	1987500	19.5404	0.391324	0.49908	0.083627	0	0	0	0.019882	0.226476	0	0
1kmE3198N1987	3198500	1987500	19.5404	0.391324	0.49908	0	0	0	0	0.000655	0.185808	0	0
1kmE3199N1987	3199500	1987500	19.5404	0.391324	0.49908	0	0	0	0	0	0.089695	0	0
1kmE3200N1987	3200500	1987500	19.5404	0.391324	0.49908	0	0	0	0	0.00101	0	0	0
1kmE3201N1987	3201500	1987500	19.5404	0.391324	0.49908	0	0	0	0	0.026464	0	0	0
1kmE3202N1987	3202500	1987500	17.6698	0.350121	0.452678	0	0	0	0	0	0	0	0
1kmE3203N1987	3203500	1987500	14.0435	0.270247	0.362725	0.335797	0	0	0	0	0	0	0
1kmE3204N1987	3204500	1987500	13.9823	0.268898	0.361206	0.287519	0	0	0	0.016484	0	0	0
1kmE3205N1987	3205500	1987500	13.9823	0.268898	0.361206	0	0	0	0	0	0	0	0
1kmE3206N1987	3206500	1987500	13.9823	0.268898	0.361206	0	0	0	0	0	0	0	0
1kmE3207N1987	3.20737e+06	1.98746e+06	13.9823	0.268898	0.361206	0	0	0	0	0	0	0	0
1kmE3208N1987	3.20817e+06	1.98704e+06	13.9823	0.268898	0.361206	0	0	0	0	0	0	0	0
1kmE3158N1988	3.15865e+06	1.98849e+06	178.684	0.028415	0.230356	0	0	0	0.036288	0	0	0	0
1kmE3159N1988	3159500	1988500	178.684	0.028415	0.230356	0	0	0	0.054898	0	0	0	0
1kmE3160N1988	3160500	1988500	178.684	0.028415	0.230356	0.202209	0	0	0	0.106931	0	0	0
1kmE3161N1988	3161500	1988500	178.684	0.028415	0.230356	0.358036	0	0	0	0	0	0	0
1kmE3162N1988	3162500	1988500	174.962	0.032304	0.230357	0	0	0	0	0	0.09156	0	0
1kmE3163N1988	3163500	1988500	177.615	0.029532	0.230356	0	0	0	0	0	0.464551	0	0
1kmE3164N1988	3164500	1988500	178.684	0.028415	0.230356	0	0	0	0	0	0.317784	0	0
1kmE3165N1988	3165500	1988500	178.684	0.028415	0.230356	0	0	0	0	0	0.301484	0	1
1kmE3166N1988	3166500	1988500	178.684	0.028415	0.230356	0	0	0	0	0	0.291402	0	0
1kmE3167N1988	3167500	1988500	57.4805	0.155069	0.230373	0	0	0	0	0.014348	0.084835	0	0
1kmE3168N1988	3168500	1988500	43.7723	0.169393	0.230375	0.110397	0	0	0	0.009723	0	0	0
1kmE3169N1988	3169500	1988500	43.7723	0.169393	0.230375	0.11643	0.014909	0	0	0	0	0	0
1kmE3170N1988	3170500	1988500	43.7723	0.169393	0.230375	0	0	0	0	0	0	0	0
1kmE3171N1988	3171500	1988500	43.7723	0.169393	0.230375	0.025473	0.026443	0	0	0.015932	0	0	0
1kmE3172N1988	3172500	1988500	43.7723	0.169393	0.230375	0.299767	0	0	0	0	0	0	0
1kmE3173N1988	3173500	1988500	43.7723	0.169393	0.230375	0.558404	0	0	0	0.002045	0	0	0
1kmE3174N1988	3174500	1988500	43.7723	0.169393	0.230375	0.047959	0	0	0	0.016049	0	0	0
1kmE3175N1988	3175500	1988500	43.7723	0.169393	0.230375	0.241141	0	0	0	0	0	0	0
1kmE3176N1988	3176500	1988500	43.7723	0.169393	0.230375	0.090394	0	0	0	0	0	0	0
1kmE3177N1988	3177500	1988500	43.7723	0.169393	0.230375	0.063503	0	0	0	0	0	0	0
1kmE3178N1988	3178500	1988500	43.7723	0.169393	0.230375	0.390494	0	0	0	0.003775	0	0	0
1kmE3179N1988	3179500	1988500	43.7723	0.169393	0.230375	0.145317	0	0	0	0.022045	0	0	0
1kmE3180N1988	3180500	1988500	43.7723	0.169393	0.230375	0.276164	0	0	0	0.013117	0	0	0
1kmE3181N1988	3181500	1988500	43.7723	0.169393	0.230375	0.343207	0	0	0	0.00737	0	0	0
1kmE3182N1988	3182500	1988500	43.7723	0.169393	0.230375	0.273206	0	0	0	0	0	0	0
1kmE3183N1988	3183500	1988500	38.3923	0.106351	0.2268	0.242296	0	0	0	0	0	0	0
1kmE3184N1988	3184500	1988500	35.6782	0.074547	0.224996	0.061542	0	0	0	0.020909	0	0	0
1kmE3185N1988	3185500	1988500	35.6782	0.074547	0.224996	0.224459	0	0	0	0.018241	0	0	1
1kmE3186N1988	3186500	1988500	35.6782	0.074547	0.224996	0.394172	0	0	0	0.013046	0	0	1
1kmE3187N1988	3187500	1988500	35.6782	0.074547	0.224996	0.252593	0	0	0	0	0	0	0
1kmE3188N1988	3188500	1988500	35.6782	0.074547	0.224996	0	0	0	0	0.009473	0	0	0
1kmE3189N1988	3189500	1988500	28.7263	0.570355	0.456359	0	0	0	0	0.008561	0	0	0
1kmE3190N1988	3190500	1988500	19.8821	1.20112	0.750698	0.237997	0	0	0	0.015321	0	0	0
1kmE3191N1988	3191500	1988500	20.3577	1.1672	0.734871	0.002215	0	0	0	0	0	0	0
1kmE3192N1988	3192500	1988500	32.7326	0.284621	0.323025	0.050314	0	0	0	0	0	0	0
1kmE3193N1988	3193500	1988500	35.6782	0.074547	0.224996	0.3843	0	0	0	0	0	0	0
1kmE3194N1988	3194500	1988500	35.6782	0.074547	0.224996	0.264754	0	0	0	0	0	0	0
1kmE3195N1988	3195500	1988500	32.932	0.128452	0.271636	0.000165	0	0	0	0	0	0	0
1kmE3196N1988	3196500	1988500	19.5404	0.391324	0.49908	0.23258	0	0	0	0	0	0	0
1kmE3197N1988	3197500	1988500	19.5404	0.391324	0.49908	0.188267	0	0	0	0	0	0	0
1kmE3198N1988	3198500	1988500	19.5404	0.391324	0.49908	0.229759	0	0	0	0.017338	0.063046	0	0
1kmE3199N1988	3199500	1988500	19.5404	0.391324	0.49908	0.051959	0	0	0	0.021786	0.219064	0	0
1kmE3200N1988	3200500	1988500	19.5404	0.391324	0.49908	0	0	0	0	0.040395	0.07575	0	0
1kmE3201N1988	3201500	1988500	19.5404	0.391324	0.49908	0	0	0	0	0	0.306455	0	0
1kmE3202N1988	3202500	1988500	14.9096	0.289325	0.38421	0.001502	0	0	0	0	0.303078	0	0
1kmE3203N1988	3203500	1988500	13.9823	0.268898	0.361206	0.306117	0	0	0	0	0.305295	0	0
1kmE3204N1988	3204500	1988500	13.9823	0.268898	0.361206	0.405019	0	0	0	0.008912	0.306338	0	0
1kmE3205N1988	3205500	1988500	13.9823	0.268898	0.361206	0	0	0	0	0.006393	0.026286	0	0
1kmE3206N1988	3206500	1988500	13.9823	0.268898	0.361206	0.044201	0	0	0	0	0	0	0
1kmE3207N1988	3.20721e+06	1.98832e+06	13.9823	0.268898	0.361206	0	0	0	0	0	0	0	0
1kmE3159N1989	3.15976e+06	1.98951e+06	178.684	0.028415	0.230356	0	0	0	0	0	0	0	0
1kmE3161N1989	3161500	1989500	178.684	0.028415	0.230356	0.265799	0	0	0	0	0	0	0
1kmE3162N1989	3162500	1989500	86.954	0.12427	0.230369	0.104044	0	0	0	0	0	0	0
1kmE3163N1989	3163500	1989500	58.7575	0.153734	0.230373	0	0	0	0	0	0	0	0
1kmE3164N1989	3164500	1989500	154.028	0.05418	0.230359	0	0	0	0	0	0	0	0
1kmE3165N1989	3165500	1989500	178.684	0.028415	0.230356	0	0	0	0	0	0	0	1
1kmE3166N1989	3166500	1989500	178.684	0.028415	0.230356	0	0	0	0	0	0	0	0
1kmE3167N1989	3167500	1989500	89.6051	0.1215	0.230368	0.000968	0	0	0	0	0	0	0
1kmE3168N1989	3168500	1989500	43.7723	0.169393	0.230375	0.343581	0	0	0	0.016048	0	0	0
1kmE3169N1989	3169500	1989500	43.7723	0.169393	0.230375	0.266471	0.005617	0	0	0.003696	0	0	0
1kmE3170N1989	3170500	1989500	43.7723	0.169393	0.230375	0	0.040229	0	0	0	0	0	0
1kmE3171N1989	3171500	1989500	43.7723	0.169393	0.230375	0.113225	0.018096	0	0	0.016735	0	0	0
1kmE3172N1989	3172500	1989500	43.7723	0.169393	0.230375	0.158372	0	0	0	0	0	0	0
1kmE3173N1989	3173500	1989500	43.7723	0.169393	0.230375	0.34384	0	0	0	0	0	0	0
1kmE3174N1989	3174500	1989500	43.7723	0.169393	0.230375	0	0	0	0	0.007376	0	0	0
1kmE3175N1989	3175500	1989500	43.7723	0.169393	0.230375	0	0	0	0	0.015729	0	0	0
1kmE3176N1989	3176500	1989500	43.7723	0.169393	0.230375	0.139562	0	0	0	0.015564	0	0	0
1kmE3177N1989	3177500	1989500	43.7723	0.169393	0.230375	0.224275	0	0	0	0.012548	0	0	0
1kmE3178N1989	3178500	1989500	43.7723	0.169393	0.230375	0.284036	0	0	0	0	0	0	0
1kmE3179N1989	3179500	1989500	43.7723	0.169393	0.230375	0	0	0	0	0	0	0	0
1kmE3180N1989	3180500	1989500	43.7723	0.169393	0.230375	0	0	0	0	0.026083	0	0	0
1kmE3181N1989	3181500	1989500	43.7723	0.169393	0.230375	0.023026	0	0	0	0.000695	0	0	0
1kmE3182N1989	3182500	1989500	43.7723	0.169393	0.230375	0.438793	0	0	0	0	0	0	0
1kmE3183N1989	3183500	1989500	39.4955	0.151993	0.258103	0.245833	0	0	0	0.018024	0	0	0
1kmE3184N1989	3184500	1989500	35.6782	0.074547	0.224996	0.015162	0	0	0	0.000329	0	0	0
1kmE3185N1989	3185500	1989500	35.6782	0.074547	0.224996	0	0	0	0	0	0	0	0
1kmE3186N1989	3186500	1989500	35.6782	0.074547	0.224996	0.036476	0	0	0	0	0	0	0
1kmE3187N1989	3187500	1989500	35.6782	0.074547	0.224996	0.298405	0	0	0	0.014441	0	0	0
1kmE3188N1989	3188500	1989500	35.6782	0.074547	0.224996	0	0	0	0	0.014507	0	0	0
1kmE3189N1989	3189500	1989500	35.4879	0.088115	0.231327	0	0	0	0	0	0	0	0
1kmE3190N1989	3190500	1989500	28.9753	0.552593	0.448071	0.209263	0	0	0	0.015264	0	0	0
1kmE3191N1989	3191500	1989500	30.5697	0.438879	0.395008	0.216338	0.022344	0	0	0	0	0	0
1kmE3192N1989	3192500	1989500	35.6782	0.074547	0.224996	0.149178	0.015077	0	0	0	0	0	0
1kmE3193N1989	3193500	1989500	35.6782	0.074547	0.224996	0.204344	0	0	0	0	0	0	0
1kmE3194N1989	3194500	1989500	35.6782	0.074547	0.224996	0.274299	0	0	0	0	0	0	0
1kmE3195N1989	3195500	1989500	34.2366	0.102843	0.249479	0.014249	0	0	0	0	0	0	0
1kmE3196N1989	3196500	1989500	20.2139	0.378102	0.48764	0.411378	0	0	0	0	0	0	0
1kmE3197N1989	3197500	1989500	19.5404	0.391324	0.49908	0.415805	0	0	0	0	0	0	0
1kmE3198N1989	3198500	1989500	19.5404	0.391324	0.49908	0.286929	0	0	0	0	0	0	0
1kmE3199N1989	3199500	1989500	19.5404	0.391324	0.49908	0.226854	0.049398	0.094706	0	0.04264	0	0	0
1kmE3200N1989	3200500	1989500	19.5404	0.391324	0.49908	0.183639	0	0	0	0.035589	0	0	0
1kmE3202N1989	3202500	1989500	15.348	0.29898	0.395084	0	0	0	0	0	0	0	0
1kmE3203N1989	3203500	1989500	13.9823	0.268898	0.361206	0.32568	0	0	0	0	0	0	0
1kmE3204N1989	3204500	1989500	13.9823	0.268898	0.361206	0.015205	0	0	0	0	0	0	0
1kmE3205N1989	3205500	1989500	13.9823	0.268898	0.361206	0.091927	0	0	0	0.015734	0	0	0
1kmE3206N1989	3.20644e+06	1.98943e+06	13.9823	0.268898	0.361206	0.503716	0	0	0	0	0	0	0
1kmE3207N1989	3.20712e+06	1.9891e+06	13.9823	0.268898	0.361206	0	0	0	0	0	0	0	0
1kmE3159N1990	3.15984e+06	1.99015e+06	178.684	0.028415	0.230356	0	0	0	0	0	0	0	0
1kmE3160N1990	3.16058e+06	1.9905e+06	178.684	0.028415	0.230356	0.151234	0	0	0	0.083578	0	0	0
1kmE3161N1990	3161500	1990500	178.684	0.028415	0.230356	0.148768	0	0	0	0.038609	0	0	0
1kmE3162N1990	3162500	1990500	127.763	0.081626	0.230363	0.213101	0	0	0	0	0	0	0
1kmE3163N1990	3163500	1990500	43.7723	0.169393	0.230375	0.114963	0	0	0	0	0	0	0
1kmE3164N1990	3164500	1990500	116.247	0.09366	0.230365	0	0	0	0	0	0	0	0
1kmE3165N1990	3165500	1990500	178.684	0.028415	0.230356	0	0	0	0	0	0	0	0
1kmE3166N1990	3166500	1990500	178.684	0.028415	0.230356	0	0	0	0	0	0	0	0
1kmE3167N1990	3167500	1990500	123.022	0.08658	0.230364	0	0	0	0	0	0	0	0
1kmE3168N1990	3168500	1990500	43.7723	0.169393	0.230375	0.421195	0	0	0	0	0	0	0
1kmE3169N1990	3169500	1990500	43.9985	0.179021	0.23298	0.193434	0	0	0	0.019834	0	0	0
1kmE3170N1990	3170500	1990500	58.5272	0.797615	0.400353	0.22246	0.008761	0	0	0.000448	0	0	0
1kmE3171N1990	3171500	1990500	64.8389	1.06635	0.473064	0	0	0	0	0.016232	0	0	0
1kmE3172N1990	3172500	1990500	53.8991	0.600564	0.347037	0.119835	0	0	0	0	0	0	0
1kmE3173N1990	3173500	1990500	43.7734	0.169438	0.230387	0.428159	0	0	0	0	0	0	0
1kmE3174N1990	3174500	1990500	43.7723	0.169393	0.230375	0	0	0	0	0.013846	0	0	0
1kmE3175N1990	3175500	1990500	43.7723	0.169393	0.230375	0	0	0	0	0.015102	0	0	0
1kmE3176N1990	3176500	1990500	43.7723	0.169393	0.230375	0	0	0	0	0.015167	0	0	0
1kmE3177N1990	3177500	1990500	43.7723	0.169393	0.230375	0	0	0	0	0.019475	0	0	0
1kmE3178N1990	3178500	1990500	43.7723	0.169393	0.230375	0	0	0	0	0.019948	0	0	0
1kmE3179N1990	3179500	1990500	43.7723	0.169393	0.230375	0	0	0	0	0.011378	0	0	0
1kmE3180N1990	3180500	1990500	43.7723	0.169393	0.230375	0	0	0	0	0.020647	0	0	0
1kmE3181N1990	3181500	1990500	43.7723	0.169393	0.230375	0	0	0	0	0.024147	0	0	1
1kmE3182N1990	3182500	1990500	43.7723	0.169393	0.230375	0.1765	0	0	0	0.017502	0	0	1
1kmE3183N1990	3183500	1990500	43.9299	0.235297	0.290337	0.016905	0	0	0	0.011242	0	0	0
1kmE3184N1990	3184500	1990500	40.9978	0.459326	0.529837	0.290458	0	0	0	0	0	0	0
1kmE3185N1990	3185500	1990500	35.8239	0.08528	0.233526	0.011227	0	0	0	0	0	0	0
1kmE3186N1990	3186500	1990500	35.6782	0.074547	0.224996	0.162212	0	0	0	0.0164	0	0	1
1kmE3187N1990	3187500	1990500	35.6782	0.074547	0.224996	0.264835	0	0.01851	0	0.00345	0	0	1
1kmE3188N1990	3188500	1990500	35.6782	0.074547	0.224996	0.064646	0	0	0	0	0	0	0
1kmE3189N1990	3189500	1990500	35.6782	0.074547	0.224996	0	0	0	0	0	0	0	0
1kmE3190N1990	3190500	1990500	35.6782	0.074547	0.224996	0.003319	0	0	0	0.015234	0	0	0
1kmE3191N1990	3191500	1990500	35.6782	0.074547	0.224996	0.459567	0	0	0	0	0	0	0
1kmE3192N1990	3192500	1990500	35.6782	0.074547	0.224996	0.208214	0.016312	0	0	0	0	0	0
1kmE3193N1990	3193500	1990500	35.6782	0.074547	0.224996	0.300362	0	0	0	0	0	0	0
1kmE3194N1990	3194500	1990500	35.6782	0.074547	0.224996	0.371096	0	0	0	0	0	0	0
1kmE3195N1990	3195500	1990500	35.6782	0.074547	0.224996	0.091415	0	0	0	0	0	0	0
1kmE3196N1990	3196500	1990500	22.4505	0.3342	0.449655	0.296701	0	0	0	0	0.235175	0	0
1kmE3197N1990	3197500	1990500	19.5404	0.391324	0.49908	0.101927	0	0	0	0	0	0	0
1kmE3198N1990	3198500	1990500	19.5404	0.391324	0.49908	0.127225	0.000104	0	0	0.027856	0	0	0
1kmE3199N1990	3199500	1990500	19.5404	0.391324	0.49908	0.110046	0.035811	0.224693	0	0.02266	0	0	0
1kmE3200N1990	3200500	1990500	19.5404	0.391324	0.49908	0.072742	0	0.049108	0	0	0	0	0
1kmE3201N1990	3201500	1990500	19.4119	0.388496	0.495895	0.263056	0	0.080782	0	0.009981	0	0	0
1kmE3202N1990	3202500	1990500	14.5314	0.280993	0.374828	0.027318	0	0	0	0.016301	0	0	0
1kmE3204N1990	3204500	1990500	13.9823	0.268898	0.361206	0	0	0	0	0	0	0	0
1kmE3206N1990	3.20616e+06	1.99013e+06	13.9823	0.268898	0.361206	0.419229	0	0	0	0	0	0	0
1kmE3159N1991	3.15982e+06	1.99143e+06	178.684	0.028415	0.230356	0	0	0	0	0	0	0	0
1kmE3161N1991	3.16152e+06	1.99148e+06	178.684	0.028415	0.230356	0.294887	0	0	0	0.11222	0	0	0
1kmE3162N1991	3162500	1991500	177.859	0.029277	0.230356	0.381067	0	0	0	0	0	0	0
1kmE3163N1991	3163500	1991500	107.903	0.102379	0.230366	0.278685	0	0	0	0	0	0	0
1kmE3164N1991	3164500	1991500	141.436	0.067338	0.230361	0	0	0	0	0	0	0	0
1kmE3165N1991	3165500	1991500	178.684	0.028415	0.230356	0	0	0	0	0	0	0	0
1kmE3166N1991	3166500	1991500	178.684	0.028415	0.230356	0	0	0	0	0	0	0	0
1kmE3167N1991	3167500	1991500	77.598	0.134047	0.23037	0	0	0	0	0	0	0	0
1kmE3168N1991	3168500	1991500	50.0576	0.437001	0.302781	0.029492	0	0	0	0	0	0	0
1kmE3169N1991	3169500	1991500	74.1261	1.46177	0.580053	0.224074	0	0	0	0	0	0	0
1kmE3170N1991	3170500	1991500	84.8243	1.91727	0.703297	0.092914	0	0	0	0.01716	0	0	0
1kmE3171N1991	3171500	1991500	84.8243	1.91727	0.703297	0	0	0	0	0.025963	0	0	0
1kmE3172N1991	3172500	1991500	84.8243	1.91727	0.703297	0	0	0	0	0.008473	0	0	0
1kmE3173N1991	3173500	1991500	70.1455	1.29229	0.534196	0.029551	0	0	0	0.017935	0	0	0
1kmE3174N1991	3174500	1991500	44.4654	0.198904	0.23836	0	0	0	0	0.001726	0	0	0
1kmE3175N1991	3175500	1991500	43.7723	0.169393	0.230375	0	0	0	0	0	0	0	0
1kmE3176N1991	3176500	1991500	43.7723	0.169393	0.230375	0	0	0	0	0	0	0	0
1kmE3177N1991	3177500	1991500	43.7723	0.169393	0.230375	0	0	0	0	0	0	0	0
1kmE3178N1991	3178500	1991500	43.7723	0.169393	0.230375	0	0	0	0	0	0	0	0
1kmE3179N1991	3179500	1991500	43.7723	0.169393	0.230375	0	0	0	0	0.011834	0	0	0
1kmE3181N1991	3181500	1991500	43.7723	0.169393	0.230375	0	0	0	0	0.015022	0	0	1
1kmE3182N1991	3182500	1991500	43.7723	0.169393	0.230375	0	0	0	0	0.015172	0	0	1
1kmE3183N1991	3183500	1991500	44.196	0.314826	0.361916	0	0	0	0	0.015349	0	0	0
1kmE3184N1991	3184500	1991500	45.6107	0.800431	0.801136	0.008853	0	0	0	0.003147	0	0	0
1kmE3185N1991	3185500	1991500	42.928	0.608609	0.649481	0.267257	0	0	0	0.010282	0	0	0
1kmE3186N1991	3186500	1991500	36.2528	0.116881	0.258644	0.132289	0	0	0	0.008638	0	0	0
1kmE3187N1991	3187500	1991500	35.6782	0.074547	0.224996	0.079602	0	0.22113	0	0	0	0	0
1kmE3188N1991	3188500	1991500	35.6782	0.074547	0.224996	0.313676	0	0	0	0	0	0	0
1kmE3189N1991	3189500	1991500	35.6782	0.074547	0.224996	0	0	0	0	0	0	0	0
1kmE3190N1991	3190500	1991500	35.6782	0.074547	0.224996	0	0	0	0	0.015115	0	0	0
1kmE3191N1991	3191500	1991500	35.6782	0.074547	0.224996	0	0	0	0	0	0	0	0
1kmE3192N1991	3192500	1991500	35.6782	0.074547	0.224996	0	0	0	0	0	0	0	0
1kmE3193N1991	3193500	1991500	35.6782	0.074547	0.224996	0.094784	0	0	0	0	0	0	0
1kmE3194N1991	3194500	1991500	35.6782	0.074547	0.224996	0.205577	0	0	0	0	0	0	0
1kmE3195N1991	3195500	1991500	35.6782	0.074547	0.224996	0.238645	0	0.03734	0	0	0	0	0
1kmE3196N1991	3196500	1991500	26.0998	0.262566	0.387675	0.259508	0	0.222657	0	0.003982	0.322364	0	0
1kmE3197N1991	3197500	1991500	19.5404	0.391324	0.49908	0.076762	0	0	0	0.027447	0	0	0
1kmE3198N1991	3198500	1991500	19.5404	0.391324	0.49908	0.142178	0	0	0	0.030354	0	0	0
1kmE3199N1991	3199500	1991500	19.5404	0.391324	0.49908	0.244959	0	0.149997	0	0	0	0	0
1kmE3200N1991	3200500	1991500	19.5404	0.391324	0.49908	0.066581	0	0.136237	0	0	0	0	0
1kmE3201N1991	3201500	1991500	19.0169	0.379793	0.486094	0.304712	0	0.117563	0	0	0	0	0
1kmE3202N1991	3202500	1991500	13.9823	0.268898	0.361206	0.254778	0	0	0	0	0	0	0
1kmE3203N1991	3203500	1991500	13.9823	0.268898	0.361206	0	0	0	0	0.005334	0	0	0
1kmE3204N1991	3204500	1991500	13.9823	0.268898	0.361206	0	0	0	0	0.01759	0	0	0
1kmE3205N1991	3.20534e+06	1.99151e+06	13.9823	0.268898	0.361206	0	0	0	0	0.032103	0	0	0
1kmE3207N1991	3.20779e+06	1.99195e+06	13.9823	0.268898	0.361206	0	0	0	0	0	0	0	0
1kmE3208N1991	3.20807e+06	1.99195e+06	13.9823	0.268898	0.361206	0	0	0	0	0	0	0	0
1kmE3161N1992	3.16173e+06	1.99237e+06	178.684	0.028415	0.230356	0.086985	0	0	0	0.069224	0	0	0
1kmE3162N1992	3162500	1992500	178.684	0.028415	0.230356	0.285451	0	0	0	0	0	0	0
1kmE3163N1992	3163500	1992500	178.684	0.028415	0.230356	0.162139	0	0	0	0	0	0	0
1kmE3164N1992	3164500	1992500	178.684	0.028415	0.230356	0.147524	0	0	0	0	0	0	0
1kmE3165N1992	3165500	1992500	178.684	0.028415	0.230356	0	0	0	0	0	0	0	0
1kmE3166N1992	3166500	1992500	177.314	0.055983	0.237259	0	0	0	0	0	0	0	0
1kmE3167N1992	3167500	1992500	75.6048	1.01584	0.462694	0	0	0	0	0.002101	0	0	0
1kmE3168N1992	3168500	1992500	83.5847	1.86449	0.689017	0	0	0	0	0.016064	0	0	0
1kmE3169N1992	3169500	1992500	84.8243	1.91727	0.703297	0	0	0	0	0.015175	0	0	0
1kmE3170N1992	3170500	1992500	84.8243	1.91727	0.703297	0	0	0	0	0.01511	0	0	0
1kmE3171N1992	3171500	1992500	84.8243	1.91727	0.703297	0	0	0	0	0.025129	0	0	0
1kmE3173N1992	3173500	1992500	84.8243	1.91727	0.703297	0.062268	0	0	0	0.004702	0	0	0
1kmE3174N1992	3174500	1992500	56.9037	0.728489	0.381649	0.237591	0	0	0	0	0	0	0
1kmE3175N1992	3175500	1992500	43.7723	0.169393	0.230375	0	0	0	0	0	0	0	0
1kmE3176N1992	3176500	1992500	43.7723	0.169393	0.230375	0	0	0	0	0	0	0	0
1kmE3177N1992	3177500	1992500	43.7723	0.169393	0.230375	0	0	0	0	0	0	0	0
1kmE3178N1992	3178500	1992500	43.7723	0.169393	0.230375	0	0	0	0	0	0	0	0
1kmE3179N1992	3179500	1992500	43.7723	0.169393	0.230375	0	0	0	0	0.014377	0	0	0
1kmE3180N1992	3180500	1992500	43.7723	0.169393	0.230375	0	0	0	0	0.002603	0	0	0
1kmE3181N1992	3181500	1992500	43.7723	0.169393	0.230375	0	0	0	0	0.015718	0	0	1
1kmE3182N1992	3182500	1992500	44.5715	0.443705	0.478484	0	0	0	0	0	0	0	0
1kmE3183N1992	3183500	1992500	45.6053	0.798595	0.799475	0	0	0	0	0	0	0	0
1kmE3184N1992	3184500	1992500	45.6322	0.807809	0.807809	0	0	0	0	0.018871	0	0	0
1kmE3185N1992	3185500	1992500	45.6322	0.807809	0.807809	0	0	0	0	0.016654	0	0	0
1kmE3186N1992	3186500	1992500	43.8727	0.6782	0.704793	0.239043	0	0	0	0	0	0	0
1kmE3187N1992	3187500	1992500	38.9103	0.312643	0.41424	0.244305	0	0.295695	0	0	0	0	0
1kmE3188N1992	3188500	1992500	37.572	0.214054	0.335879	0.268669	0	0.003862	0	0	0	0	0
1kmE3189N1992	3189500	1992500	35.6782	0.074547	0.224996	0	0	0	0	0	0	0	0
1kmE3190N1992	3190500	1992500	35.6782	0.074547	0.224996	0	0	0	0	0.015065	0	0	0
1kmE3191N1992	3191500	1992500	35.6782	0.074547	0.224996	0	0	0	0	0	0	0	0
1kmE3192N1992	3192500	1992500	35.6782	0.074547	0.224996	0	0	0	0	0	0	0	0
1kmE3193N1992	3193500	1992500	35.6782	0.074547	0.224996	0	0	0	0	0	0	0	0
1kmE3194N1992	3194500	1992500	35.6782	0.074547	0.224996	0	0	0	0	0	0	0	0
1kmE3195N1992	3195500	1992500	35.6782	0.074547	0.224996	0.209121	0.01248	0	0	0.026159	0	0	0
1kmE3196N1992	3196500	1992500	31.5892	0.15481	0.294442	0.1449	0.018873	0.027463	0	0.02234	0.043447	0	0
1kmE3197N1992	3197500	1992500	19.5404	0.391324	0.49908	0.250814	0	0	0	0	0	0	0
1kmE3198N1992	3198500	1992500	19.5404	0.391324	0.49908	0.134054	0	0	0	0.015236	0	0	0
1kmE3199N1992	3199500	1992500	19.5404	0.391324	0.49908	0.267742	0	0.196528	0	0	0	0	0
1kmE3200N1992	3200500	1992500	19.5404	0.391324	0.49908	0.289377	0	0.181078	0	0	0	0	0
1kmE3201N1992	3201500	1992500	18.2111	0.362046	0.466107	0.160848	0	0	0	0	0	0	0
1kmE3202N1992	3202500	1992500	13.9823	0.268898	0.361206	0	0	0	0	0	0	0	0
1kmE3203N1992	3203500	1992500	13.9823	0.268898	0.361206	0	0	0	0	0	0	0	0
1kmE3204N1992	3204500	1992500	13.9823	0.268898	0.361206	0	0	0	0	0	0	0	0
1kmE3205N1992	3.20547e+06	1.99254e+06	13.9823	0.268898	0.361206	0	0	0	0	0.020738	0	0	0
1kmE3206N1992	3.20649e+06	1.99275e+06	13.9823	0.268898	0.361206	0	0	0	0	0	0	0	0
1kmE3207N1992	3.20743e+06	1.99243e+06	13.9823	0.268898	0.361206	0.051633	0	0	0	0	0	0	0
1kmE3208N1992	3.20806e+06	1.99215e+06	13.9823	0.268898	0.361206	0	0	0	0	0	0	0	0
1kmE3161N1993	3.1616e+06	1.99361e+06	178.684	0.028415	0.230356	0	0	0	0	0	0	0	0
1kmE3162N1993	3162500	1993500	178.684	0.028415	0.230356	0.059815	0	0	0	0	0	0	0
1kmE3163N1993	3163500	1993500	177.976	0.029587	0.230449	0.217226	0	0	0	0	0	0	0
1kmE3164N1993	3164500	1993500	88.9134	0.177086	0.242124	0.327939	0	0	0	0	0	0	0
1kmE3165N1993	3165500	1993500	49.5912	0.242208	0.247278	0.227357	0	0	0	0	0	0	0
1kmE3166N1993	3166500	1993500	48.8529	0.452821	0.303018	0.334916	0	0	0	0.011389	0	0	0
1kmE3167N1993	3167500	1993500	81.7509	1.81826	0.676036	0.14708	0	0	0	0.014012	0	0	0
1kmE3168N1993	3168500	1993500	84.8243	1.91727	0.703297	0.000918	0	0	0	0	0	0	0
1kmE3169N1993	3169500	1993500	84.8243	1.91727	0.703297	0	0	0	0	0	0	0	0
1kmE3170N1993	3170500	1993500	84.8243	1.91727	0.703297	0	0	0	0	0	0	0	0
1kmE3171N1993	3171500	1993500	84.8243	1.91727	0.703297	0	0	0	0	0	0	0	0
1kmE3172N1993	3172500	1993500	84.8243	1.91727	0.703297	0	0	0	0	0	0	0	0
1kmE3173N1993	3173500	1993500	84.8243	1.91727	0.703297	0.350342	0	0	0	0.012662	0	0	0
1kmE3174N1993	3174500	1993500	80.1128	1.7178	0.64931	0.245244	0	0	0	0.009422	0	0	0
1kmE3175N1993	3175500	1993500	40.8177	0.369129	0.279597	0.206046	0	0	0	0	0	0	0
1kmE3176N1993	3176500	1993500	35.9422	0.246128	0.245064	0	0	0	0	0	0	0	0
1kmE3177N1993	3177500	1993500	35.5461	0.250009	0.245807	0	0	0	0	0	0	0	0
1kmE3178N1993	3178500	1993500	37.3655	0.23218	0.242394	0	0	0	0	0	0	0	1
1kmE3179N1993	3179500	1993500	43.4722	0.172334	0.230938	0	0	0	0	0.015932	0	0	1
1kmE3180N1993	3180500	1993500	43.7723	0.169393	0.230375	0	0	0	0	0	0	0	0
1kmE3181N1993	3181500	1993500	43.9637	0.237446	0.29183	0	0	0	0	0.025929	0	0	0
1kmE3182N1993	3182500	1993500	45.6076	0.799368	0.800174	0	0	0	0	0.015064	0	0	0
1kmE3183N1993	3183500	1993500	45.6322	0.807809	0.807809	0	0	0	0	0.01606	0	0	0
1kmE3184N1993	3184500	1993500	45.6322	0.807809	0.807809	0.075185	0	0	0	0.033877	0	0	0
1kmE3185N1993	3185500	1993500	45.6322	0.807809	0.807809	0.378935	0	0	0	0.026255	0	0	0
1kmE3186N1993	3186500	1993500	45.6322	0.807809	0.807809	0.14405	0	0	0	0.012046	0	0	0
1kmE3187N1993	3187500	1993500	45.6322	0.807809	0.807809	0.010974	0	0	0	0	0	0	0
1kmE3188N1993	3188500	1993500	39.2251	0.335835	0.432674	0	0	0	0	0	0	0	0
1kmE3189N1993	3189500	1993500	35.6782	0.074547	0.224996	0	0	0	0	0	0	0	0
1kmE3190N1993	3190500	1993500	35.6782	0.074547	0.224996	0	0	0	0	0.015075	0	0	0
1kmE3191N1993	3191500	1993500	35.6782	0.074547	0.224996	0	0	0	0	0	0	0	0
1kmE3192N1993	3192500	1993500	35.6782	0.074547	0.224996	0	0	0	0	0	0	0	0
1kmE3193N1993	3193500	1993500	35.6782	0.074547	0.224996	0	0	0	0	0.025247	0	0	0
1kmE3194N1993	3194500	1993500	35.6782	0.074547	0.224996	0	0	0	0	0.027789	0	0	0
1kmE3195N1993	3195500	1993500	35.6782	0.074547	0.224996	0	0	0	0	0.008469	0	0	0
1kmE3196N1993	3196500	1993500	32.5108	0.116259	0.251475	0.120106	0	0	0	0	0	0	0
1kmE3197N1993	3197500	1993500	17.7322	0.363422	0.44516	0.24448	0	0	0	0	0	0	0
1kmE3198N1993	3198500	1993500	17.1639	0.36987	0.448527	0.562846	0	0	0	0.015644	0	0	0
1kmE3199N1993	3199500	1993500	14.4663	0.345516	0.391143	0.197161	0	0.164161	0	0	0	0	0
1kmE3200N1993	3200500	1993500	13.4986	0.336778	0.370556	0.13611	0	0.075368	0	0	0	0	0
1kmE3201N1993	3201500	1993500	15.0487	0.307287	0.39171	0.254423	0	0.019777	0	0	0	0	0
1kmE3202N1993	3202500	1993500	13.9823	0.268898	0.361206	0	0	0	0	0	0	0	1
1kmE3203N1993	3203500	1993500	13.9823	0.268898	0.361206	0	0	0	0	0	0	0	0
1kmE3204N1993	3204500	1993500	13.9823	0.268898	0.361206	0	0	0	0	0	0	0	0
1kmE3205N1993	3205500	1993500	13.9823	0.268898	0.361206	0	0	0	0	0.015732	0	0	0
1kmE3206N1993	3206500	1993500	13.9823	0.268898	0.361206	0	0	0	0	0	0	0	0
1kmE3207N1993	3.20728e+06	1.99354e+06	13.9823	0.268898	0.361206	0	0	0	0	0	0	0	0
1kmE3161N1994	3.16181e+06	1.99435e+06	183.069	0.059584	0.33841	0	0	0	0	0	0	0	0
1kmE3162N1994	3162500	1994500	184.231	0.067839	0.367028	0	0	0	0	0	0	0	1
1kmE3163N1994	3163500	1994500	178.684	0.028415	0.230356	0.198893	0	0	0	0	0	0	0
1kmE3164N1994	3164500	1994500	110.968	0.14056	0.239233	0.191815	0	0	0	0	0	0	0
1kmE3165N1994	3165500	1994500	37.2624	0.262626	0.248894	0.383041	0	0	0	0	0	0	0
1kmE3166N1994	3166500	1994500	33.6478	0.268612	0.249368	0.062603	0	0	0	0.015184	0	0	0
1kmE3167N1994	3167500	1994500	45.0126	0.634729	0.350172	0.329308	0	0	0	0	0	0	1
1kmE3168N1994	3168500	1994500	82.4637	1.84122	0.682359	0.279721	0	0	0	0	0	0	1
1kmE3169N1994	3169500	1994500	84.8243	1.91727	0.703297	0.289518	0	0	0	0	0	0	1
1kmE3170N1994	3170500	1994500	84.8243	1.91727	0.703297	0.016902	0	0	0	0	0	0	0
1kmE3171N1994	3171500	1994500	84.8243	1.91727	0.703297	0	0	0	0	0	0	0	0
1kmE3172N1994	3172500	1994500	84.8243	1.91727	0.703297	0	0	0	0	0	0	0	0
1kmE3173N1994	3173500	1994500	84.8243	1.91727	0.703297	0.000846	0	0	0	0	0	0	0
1kmE3174N1994	3174500	1994500	52.4744	0.875113	0.416357	0.20755	0	0	0	0.012845	0	0	0
1kmE3175N1994	3175500	1994500	33.6478	0.268612	0.249368	0.034619	0	0	0	0.016303	0	0	0
1kmE3176N1994	3176500	1994500	33.6478	0.268612	0.249368	0	0	0	0	0.016029	0.155983	0	0
1kmE3177N1994	3177500	1994500	33.6478	0.268612	0.249368	0	0	0	0	0	0	0	0
1kmE3178N1994	3178500	1994500	33.6478	0.268612	0.249368	0	0	0	0	0.011881	0	0	1
1kmE3179N1994	3179500	1994500	35.0635	0.254739	0.246712	0	0	0	0	0.015873	0	0	1
1kmE3180N1994	3180500	1994500	36.5863	0.239815	0.243856	0	0	0	0	0.017655	0	0	0
1kmE3181N1994	3181500	1994500	23.8683	0.836626	0.526599	0.116766	0	0	0	0.014554	0	0	1
1kmE3182N1994	3182500	1994500	28.8554	0.923525	0.668588	0.203366	0	0	0	0.006774	0	0	1
1kmE3183N1994	3183500	1994500	35.4196	0.878249	0.723061	0.000602	0	0	0	0.000243	0	0	0
1kmE3184N1994	3184500	1994500	44.5851	0.815031	0.79912	0.175464	0	0	0	0.018494	0	0	0
1kmE3185N1994	3185500	1994500	45.6322	0.807809	0.807809	0.53826	0	0	0	0	0	0	0
1kmE3186N1994	3186500	1994500	45.6322	0.807809	0.807809	0.330272	0	0	0	0.005886	0	0	0
1kmE3187N1994	3187500	1994500	45.6322	0.807809	0.807809	0.009782	0	0	0	0.016938	0	0	0
1kmE3188N1994	3188500	1994500	37.791	0.230191	0.348706	0	0	0	0	0.008446	0	0	0
1kmE3189N1994	3189500	1994500	35.6782	0.074547	0.224996	0	0	0	0	0	0	0	0
1kmE3190N1994	3190500	1994500	35.6782	0.074547	0.224996	0	0	0	0	0.015425	0	0	0
1kmE3191N1994	3191500	1994500	35.6782	0.074547	0.224996	0	0	0	0	0.006034	0	0	0
1kmE3193N1994	3193500	1994500	35.6782	0.074547	0.224996	0	0	0	0	0.002427	0	0	0
1kmE3194N1994	3194500	1994500	35.6782	0.074547	0.224996	0	0	0	0	0	0	0	0
1kmE3195N1994	3195500	1994500	31.5038	0.118085	0.244627	0	0	0	0	0	0	0	0
1kmE3196N1994	3196500	1994500	13.2327	0.308648	0.330552	0	0	0	0	0	0	0	0
1kmE3197N1994	3197500	1994500	11.9104	0.32244	0.336771	0.035054	0	0	0	0	0	0	0
1kmE3198N1994	3198500	1994500	11.9104	0.32244	0.336771	0.131901	0	0	0	0.015665	0	0	0
1kmE3199N1994	3199500	1994500	11.9104	0.32244	0.336771	0.17999	0	0	0	0	0	0	0
1kmE3200N1994	3200500	1994500	11.9104	0.32244	0.336771	0.015672	0	0	0	0	0	0	0
1kmE3201N1994	3201500	1994500	13.0706	0.292458	0.350454	0.233415	0	0	0	0	0	0	0
1kmE3202N1994	3202500	1994500	13.9823	0.268898	0.361206	0	0	0	0	0	0	0	0
1kmE3203N1994	3203500	1994500	13.9823	0.268898	0.361206	0	0	0	0	0	0	0	0
1kmE3204N1994	3204500	1994500	13.9823	0.268898	0.361206	0	0	0	0	0	0	0	0
1kmE3205N1994	3205500	1994500	13.9823	0.268898	0.361206	0	0	0	0	0.018328	0	0	0
1kmE3206N1994	3206500	1994500	13.9823	0.268898	0.361206	0	0	0	0	0.003697	0	0	0
1kmE3207N1994	3.20723e+06	1.99447e+06	13.9823	0.268898	0.361206	0	0	0	0	0.016412	0	0	0
1kmE3160N1995	3.16072e+06	1.9958e+06	206.866	0.228735	0.924808	0.504081	0	0	0.040223	0.024731	0	0	0
1kmE3161N1995	3.16155e+06	1.99556e+06	206.866	0.228735	0.924808	0.051349	0	0	0.030522	0.005977	0	0	0
1kmE3162N1995	3162500	1995500	200.552	0.183854	0.769219	0	0	0	0	0	0	0	1
1kmE3163N1995	3163500	1995500	178.684	0.028415	0.230356	0	0	0	0	0	0	0	0
1kmE3164N1995	3164500	1995500	170.863	0.336818	0.407153	0.206121	0	0	0	0	0	0	0
1kmE3165N1995	3165500	1995500	144.865	0.631868	0.560478	0.170512	0	0	0	0.007064	0	0	1
1kmE3166N1995	3166500	1995500	53.2502	0.410775	0.350688	0.313332	0	0	0	0.016464	0	0	1
1kmE3167N1995	3167500	1995500	33.6478	0.268612	0.249368	0.312057	0	0	0	0	0	0	0
1kmE3168N1995	3168500	1995500	45.7183	0.657464	0.356432	0.034361	0	0	0	0	0	0	1
1kmE3169N1995	3169500	1995500	83.6689	1.88005	0.693049	0.274626	0	0	0	0	0	0	0
1kmE3170N1995	3170500	1995500	84.8243	1.91727	0.703297	0.474891	0	0	0	0	0	0	0
1kmE3171N1995	3171500	1995500	84.8243	1.91727	0.703297	0.368456	0	0	0	0	0	0	0
1kmE3172N1995	3172500	1995500	83.3341	1.86926	0.690079	0.335457	0	0	0	0	0	0	0
1kmE3173N1995	3173500	1995500	58.527	1.0701	0.470043	0.382118	0	0	0	0.00413	0	0	0
1kmE3174N1995	3174500	1995500	34.3103	0.289953	0.255244	0.176677	0	0	0	0.015573	0	0	0
1kmE3175N1995	3175500	1995500	33.6478	0.268612	0.249368	0	0	0	0	0.0156	0.109288	0	0
1kmE3176N1995	3176500	1995500	33.6478	0.268612	0.249368	0	0	0	0	0.01591	0.832901	0	0
1kmE3177N1995	3177500	1995500	33.6478	0.268612	0.249368	0	0	0	0	0.046508	0.145436	0	0
1kmE3178N1995	3178500	1995500	33.6478	0.268612	0.249368	0.099796	0	0	0	0.049315	0	0	0
1kmE3179N1995	3179500	1995500	33.6478	0.268612	0.249368	0.254173	0	0	0	0.023033	0	0	0
1kmE3180N1995	3180500	1995500	32.8086	0.31018	0.268812	0	0	0	0	0.008726	0	0	0
1kmE3181N1995	3181500	1995500	19.1042	0.988934	0.586303	0.142185	0	0	0	0	0	0	0
1kmE3182N1995	3182500	1995500	19.0608	0.991082	0.587308	0.301555	0	0	0	0.015338	0	0	0
1kmE3183N1995	3183500	1995500	19.0608	0.991082	0.587308	0.286099	0	0	0	0.01663	0	0	0
1kmE3184N1995	3184500	1995500	21.4197	0.974813	0.606883	0.353231	0	0	0	1e-06	0	0	0
1kmE3185N1995	3185500	1995500	35.9098	0.874868	0.727128	0.486346	0	0	0	0.000597	0	0	0
1kmE3186N1995	3186500	1995500	45.6322	0.807809	0.807809	0.302153	0	0	0	0	0	0	0
1kmE3187N1995	3187500	1995500	44.6738	0.737206	0.751692	0.094224	0	0	0	0	0	0	0
1kmE3188N1995	3188500	1995500	35.8734	0.088926	0.236425	0	0	0	0	0.00882	0	0	1
1kmE3189N1995	3189500	1995500	35.6782	0.074547	0.224996	0	0	0	0	0.017522	0	0	1
1kmE3190N1995	3190500	1995500	35.6782	0.074547	0.224996	0	0	0	0	0.037127	0	0	0
1kmE3192N1995	3192500	1995500	35.6782	0.074547	0.224996	0	0	0	0	0	0	0	0
1kmE3193N1995	3193500	1995500	35.6782	0.074547	0.224996	0	0	0	0	0	0	0	0
1kmE3194N1995	3194500	1995500	35.6782	0.074547	0.224996	0	0	0	0	0	0	0	0
1kmE3195N1995	3195500	1995500	26.2073	0.173326	0.269535	0	0	0	0	0	0	0	0
1kmE3196N1995	3196500	1995500	11.9104	0.32244	0.336771	0	0	0	0	0	0	0	0
1kmE3197N1995	3197500	1995500	11.9104	0.32244	0.336771	0	0	0	0	0	0	0	0
1kmE3198N1995	3198500	1995500	11.9104	0.32244	0.336771	0.137648	0	0	0	0.015932	0	0	0
1kmE3199N1995	3199500	1995500	11.9104	0.32244	0.336771	0.373612	0	0	0	0	0	0	0
1kmE3200N1995	3200500	1995500	11.9104	0.32244	0.336771	0.340262	0	0	0	0	0	0	0
1kmE3201N1995	3201500	1995500	13.0218	0.293719	0.349878	0.020525	0	0	0	0	0	0	0
1kmE3202N1995	3202500	1995500	13.9823	0.268898	0.361206	0	0	0	0	0	0	0	0
1kmE3203N1995	3203500	1995500	13.9823	0.268898	0.361206	0	0	0	0	0	0	0	0
1kmE3204N1995	3204500	1995500	13.9823	0.268898	0.361206	0	0	0	0	0	0	0	0
1kmE3206N1995	3206500	1995500	13.9823	0.268898	0.361206	0	0	0	0	0.016058	0	0	0
1kmE3207N1995	3.20715e+06	1.99549e+06	13.9823	0.268898	0.361206	0	0	0	0	0	0	0	0
1kmE3158N1996	3.15893e+06	1.99693e+06	206.866	0.228735	0.924808	0.000112	0	0	0	0	0	0	0
1kmE3159N1996	3.15958e+06	1.99671e+06	206.866	0.228735	0.924808	0.497843	0	0	0	0	0	0	0
1kmE3160N1996	3.16051e+06	1.99652e+06	206.866	0.228735	0.924808	0.231321	0	0	0	0	0	0	0
1kmE3161N1996	3161500	1996500	206.866	0.228735	0.924808	0.142047	0	0	0.078329	0.017508	0	0	0
1kmE3162N1996	3162500	1996500	206.7	0.227559	0.920731	0	0	0	0	0	0	0	0
1kmE3163N1996	3163500	1996500	199.051	0.173187	0.732239	0	0	0	0	0	0	0	0
1kmE3164N1996	3164500	1996500	130.539	2.07592	1.46996	0	0	0	0	0	0	0	0
1kmE3165N1996	3165500	1996500	83.9537	3.76393	2.37179	0.0406	0	0	0	0.026282	0	0	0
1kmE3166N1996	3166500	1996500	64.7013	2.42625	1.55953	0.011621	0	0	0	0	0	0	0
1kmE3167N1996	3167500	1996500	33.6478	0.268612	0.249368	0.087148	0	0	0	0	0	0	0
1kmE3168N1996	3168500	1996500	33.6478	0.268612	0.249368	0.223	0	0	0	0	0	0	0
1kmE3169N1996	3169500	1996500	47.5413	0.716192	0.372601	0.213104	0	0	0	0	0	0	0
1kmE3170N1996	3170500	1996500	56.55	1.00641	0.452508	0.291068	0	0	0	0	0.027879	0	0
1kmE3171N1996	3171500	1996500	53.2249	0.89929	0.423014	0.166048	0	0	0	0	0.201306	0	0
1kmE3172N1996	3172500	1996500	41.1896	0.511571	0.316263	0.004282	0	0	0	0.013746	0	0	0
1kmE3173N1996	3173500	1996500	33.6478	0.268612	0.249368	0.224859	0	0	0	0.015521	0	0	0
1kmE3174N1996	3174500	1996500	33.6478	0.268612	0.249368	0.18831	0	0	0	0	0	0	0
1kmE3175N1996	3175500	1996500	33.6478	0.268612	0.249368	0	0	0	0	0	0.224983	0	0
1kmE3176N1996	3176500	1996500	33.6478	0.268612	0.249368	0	0	0	0	0	0.49171	0	0
1kmE3177N1996	3177500	1996500	33.6478	0.268612	0.249368	0	0	0	0	0.020786	0.066794	0	0
1kmE3178N1996	3178500	1996500	33.6478	0.268612	0.249368	0.149197	0	0	0	0	0	0	0
1kmE3179N1996	3179500	1996500	33.6478	0.268612	0.249368	0.347509	0	0	0	0	0	0	0
1kmE3180N1996	3180500	1996500	29.5457	0.471784	0.344403	0.035914	0	0	0	0.008379	0	0	0
1kmE3181N1996	3181500	1996500	19.0608	0.991082	0.587308	0	0	0	0	0.015464	0	0	0
1kmE3182N1996	3182500	1996500	19.0608	0.991082	0.587308	0	0	0	0	0.031402	0	0	0
1kmE3183N1996	3183500	1996500	19.0608	0.991082	0.587308	0.225155	0	0	0	0.034653	0	0	0
1kmE3184N1996	3184500	1996500	19.0608	0.991082	0.587308	0.000375	0	0	0	0.021806	0	0	0
1kmE3185N1996	3185500	1996500	20.0089	0.984543	0.595176	0.296828	0	0	0	0.01545	0	0	0
1kmE3186N1996	3186500	1996500	39.8707	0.847548	0.759998	0.288675	0	0	0	0.015064	0	0	0
1kmE3187N1996	3187500	1996500	41.8048	0.525864	0.583713	0	0	0	0	0.015166	0	0	0
1kmE3188N1996	3188500	1996500	35.6782	0.074547	0.224996	0	0	0	0	0.015607	0	0	0
1kmE3189N1996	3189500	1996500	35.6782	0.074547	0.224996	0	0	0	0	0.040799	0	0	0
1kmE3191N1996	3191500	1996500	35.6782	0.074547	0.224996	0	0	0	0	0.028732	0	0	0
1kmE3192N1996	3192500	1996500	35.6782	0.074547	0.224996	0	0	0	0	0.015948	0	0	0
1kmE3193N1996	3193500	1996500	35.6782	0.074547	0.224996	0	0	0	0	0.016861	0	0	0
1kmE3194N1996	3194500	1996500	35.4611	0.07681	0.226016	0	0	0	0	0	0	0	0
1kmE3195N1996	3195500	1996500	29.6667	0.137245	0.253266	0	0	0	0	0	0	0	0
1kmE3196N1996	3196500	1996500	11.9104	0.32244	0.336771	0	0	0	0	0	0	0	0
1kmE3197N1996	3197500	1996500	11.9104	0.32244	0.336771	0	0	0	0	0.002116	0	0	0
1kmE3198N1996	3198500	1996500	11.9104	0.32244	0.336771	0.0094	0	0	0	0.013465	0	0	0
1kmE3199N1996	3199500	1996500	11.9104	0.32244	0.336771	0.234728	0	0	0	0	0	0	0
1kmE3200N1996	3200500	1996500	11.9104	0.32244	0.336771	0	0	0	0	0	0	0	0
1kmE3201N1996	3201500	1996500	13.365	0.284849	0.353926	0	0	0	0	0	0	0	0
1kmE3202N1996	3202500	1996500	13.9823	0.268898	0.361206	0	0	0	0	0	0	0	0
1kmE3203N1996	3203500	1996500	13.9823	0.268898	0.361206	0	0	0	0	0	0	0	0
1kmE3204N1996	3204500	1996500	13.9823	0.268898	0.361206	0	0	0	0	0.02539	0	0	0
1kmE3205N1996	3205500	1996500	13.9823	0.268898	0.361206	0	0	0	0	0.00293	0	0	0
1kmE3206N1996	3206500	1996500	13.9823	0.268898	0.361206	0.000455	0	0	0	0	0	0	0
1kmE3207N1996	3.20718e+06	1.99654e+06	13.9569	0.272523	0.36289	0.162355	0	0	0	0	0	0	0
1kmE3157N1997	3.15787e+06	1.99784e+06	206.866	0.228735	0.924808	0	0	0	0	0	0	0	0
1kmE3158N1997	3.15854e+06	1.99757e+06	206.866	0.228735	0.924808	0	0	0	0	0.044108	0	0	0
1kmE3159N1997	3159500	1997500	206.866	0.228735	0.924808	0.209809	0	0	0	0	0	0	0
1kmE3160N1997	3160500	1997500	206.866	0.228735	0.924808	0.254266	0	0	0	0	0	0	0
1kmE3161N1997	3161500	1997500	206.866	0.228735	0.924808	0.339609	0	0	0.056429	0.003938	0	0	0
1kmE3162N1997	3162500	1997500	206.866	0.228735	0.924808	0.007777	0	0	0.019978	0.014929	0	0	0
1kmE3163N1997	3163500	1997500	206.866	0.228735	0.924808	0	0	0	0	0	0	0	0
1kmE3164N1997	3164500	1997500	173.238	1.19593	1.32069	0	0	0	0	0.015679	0	0	0
1kmE3166N1997	3166500	1997500	82.6946	3.67644	2.31867	0.001623	0	0	0	0.015878	0	0	0
1kmE3167N1997	3167500	1997500	56.2173	1.83677	1.20158	0	0	0	0	0.015839	0	0	1
1kmE3168N1997	3168500	1997500	37.3659	0.526944	0.406232	0	0	0	0	0.009127	0	0	1
1kmE3169N1997	3169500	1997500	33.6478	0.268612	0.249368	0.011186	0	0	0	0	0	0	1
1kmE3170N1997	3170500	1997500	33.6478	0.268612	0.249368	0.191728	0	0	0	0	0.155281	0	1
1kmE3171N1997	3171500	1997500	33.6478	0.268612	0.249368	0.238097	0	0	0	0.013399	0.600583	0	0
1kmE3172N1997	3172500	1997500	33.6478	0.268612	0.249368	0.028223	0	0	0	0.006361	0	0	0
1kmE3173N1997	3173500	1997500	33.6478	0.268612	0.249368	0.180772	0	0	0	0	0	0	0
1kmE3174N1997	3174500	1997500	33.6478	0.268612	0.249368	0.360098	0	0	0	0	0	0	0
1kmE3175N1997	3175500	1997500	33.6478	0.268612	0.249368	0.497069	0	0	0	0.01161	0	0	0
1kmE3176N1997	3176500	1997500	33.6478	0.268612	0.249368	0.379833	0	0	0	0.015505	0	0	0
1kmE3177N1997	3177500	1997500	33.6478	0.268612	0.249368	0.227657	0	0	0	0.022101	0	0	0
1kmE3178N1997	3178500	1997500	33.6478	0.268612	0.249368	0	0	0	0	0	0	0	0
1kmE3179N1997	3179500	1997500	33.6478	0.268612	0.249368	0.230655	0	0	0	0	0	0	0
1kmE3180N1997	3180500	1997500	26.8133	0.607113	0.407704	0.00089	0	0	0	0	0	0	0
1kmE3181N1997	3181500	1997500	19.0608	0.991082	0.587308	0	0	0	0	0.015456	0	0	0
1kmE3182N1997	3182500	1997500	19.0608	0.991082	0.587308	0	0	0	0	0.014825	0	0	0
1kmE3183N1997	3183500	1997500	19.0608	0.991082	0.587308	0.139617	0	0	0	0.012542	0	0	0
1kmE3184N1997	3184500	1997500	19.0608	0.991082	0.587308	0.118125	0	0	0	0.004715	0	0	0
1kmE3185N1997	3185500	1997500	19.0608	0.991082	0.587308	0.030799	0	0	0	0	0	0	0
1kmE3186N1997	3186500	1997500	23.9327	0.957479	0.627737	0.287814	0	0	0	0	0	0	0
1kmE3187N1997	3187500	1997500	38.7128	0.375507	0.450992	0.223978	0	0	0	0	0	0	0
1kmE3188N1997	3188500	1997500	35.6782	0.074547	0.224996	0	0	0	0	0	0	0	0
1kmE3189N1997	3189500	1997500	35.6782	0.074547	0.224996	0	0	0	0	0.025176	0	0	0
1kmE3190N1997	3190500	1997500	35.6782	0.074547	0.224996	0	0	0	0	0	0	0	0
1kmE3191N1997	3191500	1997500	35.6782	0.074547	0.224996	0	0	0	0	0.016934	0	0	0
1kmE3192N1997	3192500	1997500	35.6782	0.074547	0.224996	0	0	0	0	0	0	0	0
1kmE3193N1997	3193500	1997500	23.7107	0.199364	0.281276	0	0	0	0	0.000312	0	0	0
1kmE3194N1997	3194500	1997500	12.7584	0.313595	0.332782	0	0	0	0	0.020992	0	0	0
1kmE3195N1997	3195500	1997500	14.5601	0.294804	0.324309	0	0	0	0	0.003346	0	0	0
1kmE3196N1997	3196500	1997500	11.9104	0.32244	0.336771	0	0	0	0	0	0	0	0
1kmE3197N1997	3197500	1997500	11.9104	0.32244	0.336771	0	0	0	0	0.001485	0	0	0
1kmE3198N1997	3198500	1997500	11.9104	0.32244	0.336771	0	0	0	0	0.016065	0	0	0
1kmE3199N1997	3199500	1997500	11.9104	0.32244	0.336771	0	0	0	0	0	0	0	0
1kmE3200N1997	3200500	1997500	11.9104	0.32244	0.336771	0	0	0	0	0	0	0	0
1kmE3201N1997	3201500	1997500	12.5611	0.305624	0.344445	0	0	0	0	0	0	0	0
1kmE3202N1997	3202500	1997500	13.9823	0.268898	0.361206	0	0	0	0	0	0	0	0
1kmE3203N1997	3203500	1997500	13.9823	0.268898	0.361206	0	0	0	0	0.007033	0	0	0
1kmE3204N1997	3204500	1997500	13.9823	0.268898	0.361206	0	0	0	0	0.013479	0	0	0
1kmE3205N1997	3205500	1997500	12.9514	0.415875	0.429482	0	0	0	0	0.013676	0	0	0
1kmE3206N1997	3206500	1997500	11.7578	0.586059	0.508539	0.125354	0	0	0	0	0	0	0
1kmE3207N1997	3.20744e+06	1.99755e+06	10.8744	0.712015	0.56705	0.316313	0	0	0	0	0	0	0
1kmE3208N1997	3.20803e+06	1.99778e+06	10.8513	0.715312	0.568581	0.190131	0	0	0	0	0	0	0
1kmE3154N1998	3.15493e+06	1.99894e+06	205.454	0.037721	0.853938	0	0	0	0	0	0	0	0
1kmE3155N1998	3.15556e+06	1.99881e+06	205.454	0.037721	0.853938	0	0	0	0	0	0	0	0
1kmE3156N1998	3.15615e+06	1.99887e+06	205.454	0.037721	0.853938	0	0	0	0	0	0	0	0
1kmE3157N1998	3.15776e+06	1.99853e+06	206.866	0.228735	0.924808	0	0	0	0	0	0	0	0
1kmE3158N1998	3158500	1998500	206.866	0.228735	0.924808	0	0	0	0	0.050048	0	0	0
1kmE3159N1998	3159500	1998500	206.866	0.228735	0.924808	0	0	0	0	0	0	0	0
1kmE3160N1998	3160500	1998500	206.866	0.228735	0.924808	0.260208	0	0	0	0	0	0	0
1kmE3161N1998	3161500	1998500	206.866	0.228735	0.924808	0.225197	0	0	0	0	0	0	0
1kmE3162N1998	3162500	1998500	206.866	0.228735	0.924808	0.231407	0	0	0.074575	0.015323	0	0	0
1kmE3163N1998	3163500	1998500	206.866	0.228735	0.924808	0	0	0	0	0.006788	0	0	0
1kmE3164N1998	3164500	1998500	206.866	0.228735	0.924808	0	0	0	0	0.013156	0	0	0
1kmE3165N1998	3165500	1998500	167.565	1.35911	1.38748	0.145539	0	0	0	0	0	0	0
1kmE3166N1998	3166500	1998500	92.2918	3.52411	2.27363	0.398202	0	0	0	0	0	0	0
1kmE3167N1998	3167500	1998500	83.9103	3.76091	2.36996	0.011025	0	0	0	0	0	0	0
1kmE3168N1998	3168500	1998500	44.1037	0.995102	0.690506	0.023104	0	0	0	0.006819	0	0	0
1kmE3169N1998	3169500	1998500	33.6478	0.268612	0.249368	0.037618	0	0	0	0.015848	0	0	0
1kmE3170N1998	3170500	1998500	33.6478	0.268612	0.249368	0.223136	0	0	0	0.029245	0	0	1
1kmE3171N1998	3171500	1998500	33.6478	0.268612	0.249368	0.006638	0	0	0	0.0079	0.027283	0	0
1kmE3172N1998	3172500	1998500	33.6478	0.268612	0.249368	0.203402	0	0	0	0	0	0	0
1kmE3173N1998	3173500	1998500	33.6478	0.268612	0.249368	0.359674	0	0	0	0	0	0	0
1kmE3174N1998	3174500	1998500	33.6478	0.268612	0.249368	0.463438	0	0	0	0.01705	0	0	0
1kmE3175N1998	3175500	1998500	33.6478	0.268612	0.249368	0.33141	0	0	0	0.007544	0	0	0
1kmE3176N1998	3176500	1998500	33.6478	0.268612	0.249368	0.449754	0	0	0	0	0	0	0
1kmE3177N1998	3177500	1998500	33.6478	0.268612	0.249368	0.533064	0	0	0	0.015579	0	0	0
1kmE3178N1998	3178500	1998500	33.6478	0.268612	0.249368	0.27682	0	0	0	0	0	0	0
1kmE3179N1998	3179500	1998500	33.6478	0.268612	0.249368	0	0	0	0	0	0	0	0
1kmE3180N1998	3180500	1998500	24.4715	0.723102	0.461959	0	0	0	0	0	0	0	0
1kmE3181N1998	3181500	1998500	19.0608	0.991082	0.587308	0	0	0	0	0.017977	0	0	0
1kmE3182N1998	3182500	1998500	19.0608	0.991082	0.587308	0	0	0	0	0	0	0	0
1kmE3183N1998	3183500	1998500	19.0608	0.991082	0.587308	0.308713	0	0	0	0	0	0	0
1kmE3184N1998	3184500	1998500	19.0608	0.991082	0.587308	0.418814	0	0	0	0.017151	0	0	0
1kmE3185N1998	3185500	1998500	19.0608	0.991082	0.587308	0.015752	0	0	0	0	0	0	0
1kmE3186N1998	3186500	1998500	23.4811	0.836999	0.579879	0.059301	0	0	0	0	0	0	0
1kmE3187N1998	3187500	1998500	35.9112	0.339588	0.495416	0.238273	0	0	0	0	0	0	0
1kmE3188N1998	3188500	1998500	36.3427	0.196322	0.36757	0.039185	0	0	0	0	0	0	0
1kmE3189N1998	3189500	1998500	35.772	0.091716	0.245098	0	0	0	0	0.025042	0	0	0
1kmE3190N1998	3190500	1998500	35.6782	0.074547	0.224996	0	0	0	0	0	0	0	0
1kmE3191N1998	3191500	1998500	35.6782	0.074547	0.224996	0	0	0	0	0.031264	0	0	0
1kmE3192N1998	3192500	1998500	29.0787	0.143378	0.256032	0	0	0	0	0	0	0	0
1kmE3193N1998	3193500	1998500	11.9351	0.322182	0.336654	0	0	0	0	0	0	0	0
1kmE3194N1998	3194500	1998500	11.9104	0.32244	0.336771	0	0	0	0	0	0	0	0
1kmE3195N1998	3195500	1998500	11.9104	0.32244	0.336771	0	0	0	0	0.01192	0	0	0
1kmE3196N1998	3196500	1998500	11.9104	0.32244	0.336771	0	0	0	0	0.017977	0	0	0
1kmE3197N1998	3197500	1998500	11.9104	0.32244	0.336771	0	0	0	0	0.012782	0	0	0
1kmE3198N1998	3198500	1998500	11.9104	0.32244	0.336771	0	0	0	0	0.016026	0	0	0
1kmE3199N1998	3199500	1998500	11.9104	0.32244	0.336771	0	0	0	0	0	0	0	0
1kmE3200N1998	3200500	1998500	11.9104	0.32244	0.336771	0	0	0	0	0	0	0	0
1kmE3201N1998	3201500	1998500	13.4489	0.28268	0.354916	0	0	0	0	0	0	0	0
1kmE3202N1998	3202500	1998500	13.9823	0.268898	0.361206	0	0	0	0	0.003466	0	0	0
1kmE3203N1998	3203500	1998500	13.9791	0.269355	0.361419	0	0	0	0	0.016194	0	0	0
1kmE3204N1998	3204500	1998500	12.1458	0.53074	0.482841	0	0	0	0	0.004485	0	0	0
1kmE3205N1998	3205500	1998500	10.8545	0.714857	0.56837	0	0	0	0	0.011505	0	0	0
1kmE3206N1998	3206500	1998500	10.8513	0.715312	0.568581	0.281831	0	0	0	0	0	0	0
1kmE3207N1998	3.20748e+06	1.9985e+06	10.8513	0.715312	0.568581	0.255975	0	0	0	0	0	0	0
1kmE3208N1998	3.20808e+06	1.99886e+06	10.8513	0.715312	0.568581	0	0	0	0	0	0	0	0
1kmE3149N1999	3.14991e+06	1.99992e+06	24.3686	0.567247	0.61324	0	0	0	0	0	0	0	0
1kmE3150N1999	3.15056e+06	1.99978e+06	24.3686	0.567247	0.61324	0.391572	0	0	0	0	0	0	0
1kmE3151N1999	3.15123e+06	1.99984e+06	24.3686	0.567247	0.61324	0.269508	0	0	0	0	0	0	0
1kmE3153N1999	3.15386e+06	1.99991e+06	205.454	0.037721	0.853938	0	0	0	0	0	0	0	0
1kmE3154N1999	3.15458e+06	1.9996e+06	205.454	0.037721	0.853938	0	0	0	0	0	0	0	0
1kmE3155N1999	3155500	1999500	205.454	0.037721	0.853938	0	0	0	0	0	0	0	0
1kmE3156N1999	3.15647e+06	1.99955e+06	205.454	0.037721	0.853938	0	0	0	0	0	0	0	0
1kmE3157N1999	3.15755e+06	1.99957e+06	205.82	0.087322	0.872341	0	0	0	0	0	0	0	0
1kmE3158N1999	3158500	1999500	206.55	0.185997	0.908951	0	0	0	0	0.050055	0	0	0
1kmE3159N1999	3159500	1999500	206.866	0.228735	0.924808	0	0	0	0	0	0	0	0
1kmE3160N1999	3160500	1999500	206.866	0.228735	0.924808	0.008269	0	0	0	0	0	0	0
1kmE3161N1999	3161500	1999500	206.866	0.228735	0.924808	0.148905	0	0	0	0	0	0	0
1kmE3162N1999	3162500	1999500	206.866	0.228735	0.924808	0.343165	0.002271	0	0.071858	0.015177	0	0	0
1kmE3163N1999	3163500	1999500	206.866	0.228735	0.924808	0	0	0	0	0.018032	0	0	1
1kmE3164N1999	3164500	1999500	206.866	0.228735	0.924808	0	0	0	0	0	0	0	0
1kmE3165N1999	3165500	1999500	206.866	0.228735	0.924808	0	0	0	0	0	0	0	0
1kmE3166N1999	3166500	1999500	145.898	1.9823	1.64255	0.337399	0	0	0	0	0	0	0
1kmE3167N1999	3167500	1999500	83.8758	3.75852	2.3685	0.36176	0	0	0	0	0	0	0
1kmE3168N1999	3168500	1999500	34.169	0.304825	0.271357	0.317895	0	0	0	0	0	0	0
1kmE3169N1999	3169500	1999500	33.6478	0.268612	0.249368	0.272117	0	0	0	0	0	0	0
1kmE3170N1999	3170500	1999500	33.6478	0.268612	0.249368	0.04687	0	0	0	0.003031	0	0	0
1kmE3171N1999	3171500	1999500	33.6478	0.268612	0.249368	0.247704	0	0	0	0.019947	0	0	0
1kmE3172N1999	3172500	1999500	33.6478	0.268612	0.249368	0.110645	0	0	0	0.001565	0	0	0
1kmE3173N1999	3173500	1999500	33.6478	0.268612	0.249368	0.065196	0	0	0	0	0	0	0
1kmE3174N1999	3174500	1999500	33.6478	0.268612	0.249368	0.242149	0	0	0	0.01514	0	0	0
1kmE3175N1999	3175500	1999500	33.6478	0.268612	0.249368	0.31443	0	0	0	0	0	0	0
1kmE3176N1999	3176500	1999500	33.6478	0.268612	0.249368	0.285384	0	0	0	0.002018	0	0	0
1kmE3177N1999	3177500	1999500	33.6478	0.268612	0.249368	0.395731	0	0	0	0.017502	0	0	0
1kmE3178N1999	3178500	1999500	33.6478	0.268612	0.249368	0.328139	0	0	0	0	0	0	0
1kmE3179N1999	3179500	1999500	33.6478	0.268612	0.249368	0.299461	0	0	0	0	0	0	0
1kmE3180N1999	3180500	1999500	22.9485	0.798532	0.497242	0.202175	0	0	0	0.006404	0	0	0
1kmE3181N1999	3181500	1999500	19.0608	0.991082	0.587308	0.017027	0	0	0	0.010295	0	0	0
1kmE3182N1999	3182500	1999500	19.0608	0.991082	0.587308	0.073775	0	0	0	0	0	0	0
1kmE3183N1999	3183500	1999500	19.0608	0.991082	0.587308	0.263702	0	0	0	0	0	0	0
1kmE3184N1999	3184500	1999500	19.0608	0.991082	0.587308	0.278426	0	0	0	0.015747	0	0	0
1kmE3185N1999	3185500	1999500	21.0294	0.922463	0.584	0.056001	0	0	0	0	0	0	0
1kmE3186N1999	3186500	1999500	36.5417	0.381734	0.557929	0	0	0	0	0	0	0	0
1kmE3187N1999	3187500	1999500	37.2246	0.357931	0.556781	0.279278	0	0	0	0	0	0	0
1kmE3188N1999	3188500	1999500	38.7257	0.369758	0.567449	0.092477	0.001751	0	0	0.01713	0	0	0
1kmE3189N1999	3189500	1999500	60.3099	0.494416	0.667138	0.000816	0	0	0	0.014169	0	0	0
1kmE3190N1999	3190500	1999500	39.9522	0.143555	0.297165	0.082418	0	0	0	0.0034	0	0	0
1kmE3191N1999	3191500	1999500	35.4921	0.076488	0.225871	0.267663	0	0	0	0.023475	0	0	0
1kmE3192N1999	3192500	1999500	15.3582	0.286479	0.320556	0	0	0	0	0.018255	0	0	0
1kmE3193N1999	3193500	1999500	11.9104	0.32244	0.336771	0	0	0	0	0	0	0	0
1kmE3194N1999	3194500	1999500	11.9104	0.32244	0.336771	0	0	0	0	0	0	0	0
1kmE3195N1999	3195500	1999500	11.9104	0.32244	0.336771	0.000722	0	0	0	0	0	0	0
1kmE3196N1999	3196500	1999500	11.9104	0.32244	0.336771	0.235224	0	0	0	0	0	0	0
1kmE3197N1999	3197500	1999500	11.9104	0.32244	0.336771	0.347954	0	0	0	0.009514	0	0	0
1kmE3199N1999	3199500	1999500	11.9104	0.32244	0.336771	0	0	0	0	0.015584	0	0	0
1kmE3200N1999	3200500	1999500	11.9104	0.32244	0.336771	0	0	0	0	0.008344	0	0	0
1kmE3201N1999	3201500	1999500	13.2473	0.28789	0.352538	0	0	0	0	0.001934	0	0	0
1kmE3202N1999	3202500	1999500	13.8714	0.284709	0.368551	0	0	0	0	0.016367	0	0	0
1kmE3203N1999	3203500	1999500	11.872	0.569779	0.500976	0	0	0	0	0	0	0	0
1kmE3204N1999	3204500	1999500	10.8513	0.715312	0.568581	0	0	0	0	0.00578	0	0	0
1kmE3205N1999	3205500	1999500	10.8513	0.715312	0.568581	0.011874	0	0	0	0.013378	0	0	0
1kmE3206N1999	3206500	1999500	10.8513	0.715312	0.568581	0.407147	0	0	0	0	0	0	0
1kmE3207N1999	3207500	1999500	10.8513	0.715312	0.568581	0.091175	0	0	0	0	0	0	0
1kmE3208N1999	3.20818e+06	1.99953e+06	10.8513	0.715312	0.568581	0	0	0	0	0	0	0	0
1kmE3148N2000	3.14881e+06	2.00077e+06	24.3686	0.567247	0.61324	0	0	0	0.082114	0	0	0	0
1kmE3149N2000	3.14955e+06	2.00057e+06	24.3686	0.567247	0.61324	0	0	0	0.032725	0	0	0	0
1kmE3150N2000	3150500	2000500	24.3686	0.567247	0.61324	0.188573	0	0	0	0	0	0	0
1kmE3151N2000	3.15148e+06	2.00052e+06	24.3686	0.567247	0.61324	0.340845	0	0	0	0	0	0	0
1kmE3152N2000	3.15241e+06	2.00075e+06	24.3686	0.567247	0.61324	0.361704	0	0	0	0	0	0	0
1kmE3153N2000	3.15361e+06	2.0006e+06	113.104	0.307768	0.731187	0	0	0	0	0	0	0	0
1kmE3154N2000	3154500	2000500	205.001	0.039046	0.853335	0	0	0	0	0	0	0	0
1kmE3155N2000	3155500	2000500	205.454	0.037721	0.853938	0	0	0	0	0	0	0	0
1kmE3156N2000	3156500	2000500	205.454	0.037721	0.853938	0.273397	0	0	0	0	0	0	0
1kmE3157N2000	3157500	2000500	205.454	0.037721	0.853938	0.228896	0	0	0	0	0	0	0
1kmE3158N2000	3158500	2000500	205.661	0.06577	0.864345	0.090004	0	0	0	0.050181	0	0	0
1kmE3159N2000	3159500	2000500	206.679	0.20352	0.915452	0.231765	0	0	0	0	0	0	0
1kmE3160N2000	3160500	2000500	206.866	0.228735	0.924808	0.020403	0	0	0	0	0	0	0
1kmE3162N2000	3162500	2000500	206.48	0.176586	0.90546	0	0	0	0.072437	0.021092	0	0	0
1kmE3163N2000	3163500	2000500	206.622	0.195779	0.91258	0	0	0	0	0.018322	0	0	0
1kmE3164N2000	3164500	2000500	206.866	0.228735	0.924808	0	0	0	0	0.002928	0	0	0
1kmE3165N2000	3165500	2000500	206.866	0.228735	0.924808	0	0	0	0	0	0	0	0
1kmE3166N2000	3166500	2000500	165.187	1.36675	1.3821	0.207225	0	0	0	0	0	0	0
1kmE3167N2000	3167500	2000500	66.3903	2.44255	1.57528	1e-05	0	0	0	0	0	0	0
1kmE3168N2000	3168500	2000500	34.8876	0.354754	0.301675	0.051015	0	0	0	0	0	0	0
1kmE3169N2000	3169500	2000500	33.6478	0.268612	0.249368	0.39749	0	0	0	0	0	0	0
1kmE3170N2000	3170500	2000500	33.6478	0.268612	0.249368	0.08803	0	0	0	0	0	0	0
1kmE3171N2000	3171500	2000500	33.6478	0.268612	0.249368	0.044367	0	0	0	0	0	0	0
1kmE3172N2000	3172500	2000500	33.6478	0.268612	0.249368	0.267735	0	0	0	0.017772	0	0	0
1kmE3173N2000	3173500	2000500	33.6478	0.268612	0.249368	0.073598	0	0	0	0.014102	0	0	0
1kmE3174N2000	3174500	2000500	33.6478	0.268612	0.249368	0.03319	0	0	0	0.008087	0	0	1
1kmE3175N2000	3175500	2000500	33.6478	0.268612	0.249368	0.276575	0	0	0	0.011163	0	0	1
1kmE3176N2000	3176500	2000500	33.6478	0.268612	0.249368	0.412454	0	0	0	0.018845	0	0	1
1kmE3177N2000	3177500	2000500	33.6478	0.268612	0.249368	0.297652	0	0	0	0	0	0	0
1kmE3178N2000	3178500	2000500	33.6478	0.268612	0.249368	0.375701	0	0	0	0	0	0	0
1kmE3179N2000	3179500	2000500	28.3832	0.52936	0.371335	0.245697	0	0	0	0	0	0	0
1kmE3180N2000	3180500	2000500	19.2119	0.983599	0.583808	0.522131	0	0	0	0.017211	0	0	0
1kmE3181N2000	3181500	2000500	19.0608	0.991082	0.587308	0.381076	0	0	0	0	0	0	0
1kmE3182N2000	3182500	2000500	19.0608	0.991082	0.587308	0.351661	0	0	0	0	0	0	0
1kmE3183N2000	3183500	2000500	19.3085	0.982451	0.586892	0.164445	0	0	0	0	0	0	0
1kmE3184N2000	3184500	2000500	22.0994	0.885163	0.582201	0.035173	0	0	0	0.006247	0	0	0
1kmE3185N2000	3185500	2000500	32.7621	0.513483	0.564281	0.389314	0	0	0	0.016623	0	0	0
1kmE3186N2000	3186500	2000500	37.2246	0.357931	0.556781	0.227508	0	0	0	0	0	0	0
1kmE3187N2000	3187500	2000500	37.2246	0.357931	0.556781	0.108322	0	0	0	0	0	0	0
1kmE3188N2000	3188500	2000500	45.4307	0.422585	0.615099	0.312767	0.011632	0	0	0.028818	0	0	0
1kmE3189N2000	3189500	2000500	68.4837	0.604214	0.778926	0.231438	0	0	0	0.000131	0	0	0
1kmE3190N2000	3190500	2000500	65.6891	0.559094	0.731739	0.485514	0	0	0	0.020033	0	0	0
1kmE3191N2000	3191500	2000500	42.0562	0.179289	0.334124	0.38202	0	0	0	0	0	0	0
1kmE3192N2000	3192500	2000500	13.1818	0.318316	0.341969	0.244217	0	0	0	0.020936	0	0	0
1kmE3193N2000	3193500	2000500	13.3357	0.357735	0.391436	0	0	0	0	0	0	0	0
1kmE3194N2000	3194500	2000500	14.6123	0.389346	0.440397	0	0	0	0	0	0	0	0
1kmE3195N2000	3195500	2000500	12.2269	0.330278	0.348911	0.274934	0	0	0	0	0	0	0
1kmE3196N2000	3196500	2000500	11.9104	0.32244	0.336771	0.444444	0	0	0	0	0	0	0
1kmE3197N2000	3197500	2000500	11.9104	0.32244	0.336771	0.375187	0	0	0	0	0	0	0
1kmE3198N2000	3198500	2000500	11.9104	0.32244	0.336771	0.363548	0	0	0	0.016287	0	0	0
1kmE3199N2000	3199500	2000500	11.9104	0.32244	0.336771	0.277401	0	0	0	0	0	0	0
1kmE3200N2000	3200500	2000500	11.9104	0.32244	0.336771	0.223154	0	0	0	0.0134	0	0	0
1kmE3201N2000	3201500	2000500	11.9532	0.324778	0.339579	0	0	0	0	0.030865	0	0	0
1kmE3202N2000	3202500	2000500	11.3167	0.619068	0.517781	0	0	0	0	0.026799	0	0	0
1kmE3203N2000	3203500	2000500	10.8513	0.715312	0.568581	0	0	0	0	0.015065	0	0	0
1kmE3204N2000	3204500	2000500	10.8513	0.715312	0.568581	0	0	0	0	0.013485	0.023467	0	0
1kmE3205N2000	3205500	2000500	10.8513	0.715312	0.568581	0	0	0	0	0.02593	0	0	0
1kmE3206N2000	3206500	2000500	10.8513	0.715312	0.568581	0	0	0	0	0.021032	0	0	0
1kmE3207N2000	3.20748e+06	2.00048e+06	10.8513	0.715312	0.568581	0	0	0	0	0.01787	0	0	0
1kmE3208N2000	3.20812e+06	2.00016e+06	10.8513	0.715312	0.568581	0	0	0	0	0	0	0	0
1kmE3148N2001	3.14864e+06	2.00153e+06	24.3686	0.567247	0.61324	0	0	0	0	0	0	0	0
1kmE3149N2001	3149500	2001500	24.3686	0.567247	0.61324	0	0	0	0.085058	0	0	0	0
1kmE3150N2001	3150500	2001500	24.3686	0.567247	0.61324	0	0	0	0	0	0	0	0
1kmE3151N2001	3151500	2001500	24.3686	0.567247	0.61324	0.257427	0	0	0	0	0	0	0
1kmE3152N2001	3152500	2001500	24.3686	0.567247	0.61324	0.561473	0	0	0	0	0	0	0
1kmE3153N2001	3153500	2001500	24.3686	0.567247	0.61324	0.087678	0	0	0	0	0	0	0
1kmE3154N2001	3154500	2001500	82.7074	0.396653	0.690784	0.174248	0	0	0	0	0	0	0
1kmE3155N2001	3155500	2001500	203.629	0.043057	0.851512	0.201283	0	0	0	0	0	0	0
1kmE3156N2001	3156500	2001500	205.454	0.037721	0.853938	0.164578	0	0	0	0	0	0	0
1kmE3157N2001	3157500	2001500	205.454	0.037721	0.853938	0.359899	0	0	0	0.010205	0	0	0
1kmE3158N2001	3158500	2001500	205.454	0.037721	0.853938	0.374927	0.02162	0	0	0.080409	0	0	0
1kmE3159N2001	3159500	2001500	205.539	0.049191	0.858194	0.569635	0	0	0	0.015158	0	0	0
1kmE3160N2001	3160500	2001500	206.408	0.166779	0.901821	0.534379	0	0	0	0.015266	0	0	0
1kmE3161N2001	3161500	2001500	206.747	0.212656	0.918842	0.054211	0	0	0.036266	0.015089	0	0	0
1kmE3162N2001	3162500	2001500	205.608	0.058563	0.861671	0	0	0	0.047979	0.009359	0	0	0
1kmE3163N2001	3163500	2001500	206.003	0.112046	0.881514	0	0	0	0	0	0	0	0
1kmE3164N2001	3164500	2001500	206.866	0.228735	0.924808	0	0	0	0	0.018802	0	0	0
1kmE3165N2001	3165500	2001500	206.866	0.228735	0.924808	0	0	0	0	0	0	0	0
1kmE3166N2001	3166500	2001500	206.866	0.228735	0.924808	0.079262	0	0	0	0	0	0	0
1kmE3167N2001	3167500	2001500	191.928	0.232174	0.866561	0.1575	0	0	0	0	0	0	0
1kmE3168N2001	3168500	2001500	107.075	0.251708	0.535686	0.107868	0	0.138599	0	0	0	0	0
1kmE3169N2001	3169500	2001500	33.6478	0.268612	0.249368	0.345657	0	0.039216	0	0	0	0	0
1kmE3170N2001	3170500	2001500	33.6478	0.268612	0.249368	0.336042	0	0	0	0	0	0	0
1kmE3171N2001	3171500	2001500	33.6478	0.268612	0.249368	0.364666	0	0	0	0	0	0	0
1kmE3172N2001	3172500	2001500	33.6478	0.268612	0.249368	0.01712	0	0	0	0	0	0	0
1kmE3173N2001	3173500	2001500	33.6478	0.268612	0.249368	0.417837	0	0	0	0.02157	0	0	0
1kmE3174N2001	3174500	2001500	33.6478	0.268612	0.249368	0	0	0	0	0.006445	0	0	1
1kmE3175N2001	3175500	2001500	33.6478	0.268612	0.249368	0	0	0	0	0.017658	0	0	1
1kmE3176N2001	3176500	2001500	33.6478	0.268612	0.249368	0.28587	0	0	0	0	0	0	1
1kmE3177N2001	3177500	2001500	33.6478	0.268612	0.249368	0.154634	0	0	0	0	0	0	0
1kmE3178N2001	3178500	2001500	37.9346	0.274062	0.274302	0.439728	0	0	0	0	0	0	0
1kmE3179N2001	3179500	2001500	28.2351	0.860937	0.55976	0.439362	0	0	0	0	0	0	0
1kmE3180N2001	3180500	2001500	19.0608	0.991082	0.587308	0.439877	0	0	0	0.018097	0	0	0
1kmE3181N2001	3181500	2001500	19.0608	0.991082	0.587308	0.010598	0	0	0	0	0	0	0
1kmE3182N2001	3182500	2001500	19.0608	0.991082	0.587308	0	0	0	0	0	0	0	0
1kmE3183N2001	3183500	2001500	32.7285	0.514656	0.564338	0	0	0	0	0	0	0	0
1kmE3184N2001	3184500	2001500	37.2246	0.357931	0.556781	0	0	0	0	0	0	0	0
1kmE3185N2001	3185500	2001500	37.2246	0.357931	0.556781	0.059785	0	0	0	0.00436	0	0	0
1kmE3186N2001	3186500	2001500	37.2246	0.357931	0.556781	0.238371	0	0	0	0.014136	0	0	0
1kmE3187N2001	3187500	2001500	37.2246	0.357931	0.556781	0.126893	0.024933	0.044312	0	0.025374	0	0	0
1kmE3188N2001	3188500	2001500	40.5732	0.384314	0.580579	0.053341	0.009976	0.322505	0	0.007678	0	0	0
1kmE3189N2001	3189500	2001500	68.4837	0.604214	0.778926	0.43843	0	0	0	0.016047	0	0	0
1kmE3190N2001	3190500	2001500	68.4837	0.604214	0.778926	0.49616	0	0	0	2.3e-05	0	0	0
1kmE3191N2001	3191500	2001500	68.0142	0.596633	0.770998	0.279843	0	0	0	0	0	0	0
1kmE3192N2001	3192500	2001500	24.2951	0.553416	0.701762	0.127728	0	0	0	0.011282	0	0	0
1kmE3193N2001	3193500	2001500	22.2798	0.579209	0.734461	0	0	0	0	0.009177	0	0	0
1kmE3194N2001	3194500	2001500	22.2798	0.579209	0.734461	0	0	0	0	0	0	0	0
1kmE3195N2001	3195500	2001500	21.22	0.552965	0.693814	0.312871	0	0	0	0	0	0	0
1kmE3196N2001	3196500	2001500	14.6357	0.389924	0.441291	0.28961	0	0	0	0	0	0	0
1kmE3197N2001	3197500	2001500	11.9104	0.32244	0.336771	0.526292	0	0	0	0	0	0	0
1kmE3198N2001	3198500	2001500	11.9104	0.32244	0.336771	0.535669	0	0	0	0.028911	0	0	0
1kmE3199N2001	3199500	2001500	11.9104	0.32244	0.336771	0.33541	0	0	0	0.015888	0	0	0
1kmE3200N2001	3.2005e+06	2.0015e+06	11.8416	0.347937	0.351815	0.438079	0	0	0	0.010779	0	0	0
1kmE3201N2001	3201500	2001500	11.232	0.574073	0.485244	0.182915	0	0	0	0	0	0	0
1kmE3202N2001	3202500	2001500	10.8513	0.715312	0.568581	0	0	0	0	0	0	0	0
1kmE3203N2001	3203500	2001500	10.8513	0.715312	0.568581	0	0	0	0	0	0.333341	0	0
1kmE3204N2001	3204500	2001500	10.8513	0.715312	0.568581	0.024287	0	0	0	0.019154	0.17787	0	0
1kmE3205N2001	3205500	2001500	10.8513	0.715312	0.568581	0.42695	0	0	0	0	0	0	0
1kmE3206N2001	3206500	2001500	10.8513	0.715312	0.568581	0.422275	0.007276	0	0	0	0	0	0
1kmE3207N2001	3.20747e+06	2.00152e+06	10.8513	0.715312	0.568581	0.241251	0.013804	0	0	0	0	0	0
1kmE3208N2001	3.20802e+06	2.00178e+06	10.8513	0.715312	0.568581	0	0	0	0	0	0	0	0
1kmE3148N2002	3.14862e+06	2.00251e+06	24.3686	0.567247	0.61324	0	0	0	0	0	0	0	0
1kmE3149N2002	3149500	2002500	24.3686	0.567247	0.61324	0	0	0	0.01108	0	0	0	0
1kmE3150N2002	3150500	2002500	24.3686	0.567247	0.61324	0	0	0	0.067625	0	0	0	0
1kmE3151N2002	3151500	2002500	24.3686	0.567247	0.61324	0	0	0	0	0	0	0	0
1kmE3152N2002	3152500	2002500	24.3686	0.567247	0.61324	0.03683	0	0	0	0	0	0	0
1kmE3153N2002	3153500	2002500	24.3686	0.567247	0.61324	0.481178	0	0	0	0	0	0	0
1kmE3154N2002	3154500	2002500	26.2486	0.561749	0.615739	0.45916	0	0	0	0	0	0	0
1kmE3155N2002	3155500	2002500	191.259	0.07923	0.83507	0.210537	0	0	0	0	0.016066	0	0
1kmE3156N2002	3156500	2002500	205.454	0.037721	0.853938	0	0	0	0	0.017894	0.007905	0	0
1kmE3157N2002	3157500	2002500	205.454	0.037721	0.853938	0.238725	0.004184	0	0	0.009184	0	0	0
1kmE3158N2002	3158500	2002500	205.454	0.037721	0.853938	0.157985	0.04637	0	0	0.049326	0	0	0
1kmE3159N2002	3159500	2002500	205.541	0.04946	0.858294	0.399079	0	0	0	0	0	0	0
1kmE3160N2002	3160500	2002500	206.415	0.16781	0.902203	0.00773	0	0	0.026813	0	0	0	0
1kmE3161N2002	3161500	2002500	205.719	0.07356	0.867235	0	0	0	0.065897	0	0	0	0
1kmE3162N2002	3162500	2002500	205.454	0.037721	0.853938	0	0	0	0	0	0	0	0
1kmE3163N2002	3163500	2002500	205.48	0.041322	0.855274	0	0	0	0	0	0	0	0
1kmE3164N2002	3164500	2002500	206.678	0.203348	0.915389	0	0	0	0	0.010324	0	0	0
1kmE3165N2002	3165500	2002500	206.866	0.228735	0.924808	0	0	0	0	0.005323	0	0	0
1kmE3166N2002	3166500	2002500	206.866	0.228735	0.924808	0	0	0	0	0	0	0	0
1kmE3167N2002	3167500	2002500	132.136	0.243363	0.632777	0.224399	0	0.039021	0	0	0	0	0
1kmE3168N2002	3168500	2002500	34.9559	0.268311	0.254469	0	0	0.115992	0	0	0	0	0
1kmE3169N2002	3169500	2002500	33.6478	0.268612	0.249368	0.098179	0	0.179754	0	0	0	0	0
1kmE3170N2002	3170500	2002500	33.6478	0.268612	0.249368	0.41216	0	0	0	0	0	0	0
1kmE3171N2002	3171500	2002500	33.6478	0.268612	0.249368	0.583018	0	0	0	0	0	0	0
1kmE3172N2002	3172500	2002500	33.6478	0.268612	0.249368	0.008594	0	0	0	0	0	0	0
1kmE3173N2002	3173500	2002500	33.6478	0.268612	0.249368	0.336561	0	0	0	0	0	0	0
1kmE3174N2002	3174500	2002500	33.6478	0.268612	0.249368	0.008571	0	0	0	0.016997	0	0	0
1kmE3175N2002	3175500	2002500	33.6478	0.268612	0.249368	0	0	0	0	0.018581	0	0	0
1kmE3176N2002	3176500	2002500	45.3854	0.283478	0.317605	0.092307	0	0	0	0	0	0	1
1kmE3177N2002	3177500	2002500	83.2566	0.331445	0.537772	0.241033	0	0	0	0	0	0	0
1kmE3178N2002	3178500	2002500	91.9724	0.342484	0.588442	0.209974	0	0	0	0	0	0	0
1kmE3179N2002	3179500	2002500	96.521	0.385145	0.635939	0.44001	0	0	0	0.010547	0	0	0
1kmE3180N2002	3180500	2002500	64.2042	0.637946	0.61565	0.110724	0	0	0	0.00605	0	0	0
1kmE3181N2002	3181500	2002500	19.8144	0.985188	0.587781	0	0	0	0	0	0	0	0
1kmE3182N2002	3182500	2002500	24.4463	0.803355	0.578257	0.029639	0	0	0	0	0	0	0
1kmE3183N2002	3183500	2002500	37.2198	0.358097	0.556789	0.265754	0	0	0	0	0	0	0
1kmE3184N2002	3184500	2002500	37.2246	0.357931	0.556781	0.184135	0	0	0	0	0	0	0
1kmE3185N2002	3185500	2002500	37.2246	0.357931	0.556781	0	0	0	0	0	0	0	0
1kmE3186N2002	3186500	2002500	37.2246	0.357931	0.556781	0.127869	0	0	0	0.017419	0	0	0
1kmE3187N2002	3187500	2002500	37.2246	0.357931	0.556781	0.363508	0.00869	0	0	0.025947	0	0	0
1kmE3188N2002	3188500	2002500	52.0652	0.474857	0.662247	0.030995	0	0.000435	0	0.000174	0	0	0
1kmE3189N2002	3189500	2002500	68.4837	0.604214	0.778926	0.447148	0	0	0	0.019004	0	0	0
1kmE3190N2002	3190500	2002500	68.4837	0.604214	0.778926	0.155888	0	0	0	0	0	0	0
1kmE3191N2002	3191500	2002500	67.0702	0.603449	0.777566	0	0	0	0	0	0	0	0
1kmE3192N2002	3192500	2002500	22.3583	0.579251	0.734536	0.044585	0	0	0	0	0	0	0
1kmE3193N2002	3193500	2002500	22.2798	0.579209	0.734461	0.266597	0	0	0	0.016095	0	0	0
1kmE3194N2002	3194500	2002500	22.2798	0.579209	0.734461	0.040324	0	0	0	0.019506	0	0	0
1kmE3195N2002	3195500	2002500	22.2798	0.579209	0.734461	0.043533	0	0	0	0	0	0	0
1kmE3196N2002	3196500	2002500	20.7178	0.54053	0.674553	0.271237	0	0	0	0	0	0	0
1kmE3197N2002	3197500	2002500	11.9174	0.322615	0.337041	0.555977	0	0	0	0.020812	0	0	0
1kmE3198N2002	3198500	2002500	11.9104	0.32244	0.336771	0.132938	0	0	0	0.000772	0	0	0
1kmE3199N2002	3199500	2002500	11.9104	0.32244	0.336771	0.206207	0	0	0	0	0	0	0
1kmE3200N2002	3.20043e+06	2.00233e+06	11.5046	0.47296	0.425584	0.317782	0	0	0	0	0	0	0
1kmE3201N2002	3.20152e+06	2.00248e+06	10.8513	0.715312	0.568581	1.9e-05	0	0	0	0	0	0	0
1kmE3202N2002	3202500	2002500	10.8513	0.715312	0.568581	0.221925	0	0	0	0	0.00179	0	0
1kmE3203N2002	3203500	2002500	10.8513	0.715312	0.568581	0.026887	0	0	0	0	0.361748	0	0
1kmE3204N2002	3204500	2002500	10.8513	0.715312	0.568581	0.006971	0	0	0	0.018139	0	0	0
1kmE3205N2002	3205500	2002500	10.8513	0.715312	0.568581	0.317763	0	0	0	0	0	0	0
1kmE3206N2002	3206500	2002500	10.8513	0.715312	0.568581	0.42067	0	0	0	0	0	0	0
1kmE3207N2002	3.20741e+06	2.00245e+06	10.8513	0.715312	0.568581	0.126666	0	0	0	0	0	0	0
1kmE3208N2002	3.20801e+06	2.00204e+06	10.8513	0.715312	0.568581	0	0	0	0	0	0	0	0
1kmE3143N2003	3.14371e+06	2.00399e+06	97.719	4.76067	6.01348	0	0	0	0	0	0	0	0
1kmE3147N2003	3.14784e+06	2.00378e+06	24.3686	0.567247	0.61324	0	0	0	0	0	0	0	0
1kmE3148N2003	3.14851e+06	2.00351e+06	24.3686	0.567247	0.61324	0	0	0	0	0	0	0	0
1kmE3149N2003	3149500	2003500	24.3686	0.567247	0.61324	0	0	0	0	0	0	0	0
1kmE3150N2003	3150500	2003500	24.3686	0.567247	0.61324	0	0	0	0.078648	0	0	0	0
1kmE3151N2003	3151500	2003500	24.3686	0.567247	0.61324	0	0	0	0	0	0	0	0
1kmE3152N2003	3152500	2003500	24.3686	0.567247	0.61324	0	0	0	0	0	0	0	0
1kmE3153N2003	3153500	2003500	24.3686	0.567247	0.61324	0.289602	0	0	0	0	0	0	0
1kmE3154N2003	3154500	2003500	66.4911	0.444073	0.669229	0.367946	0	0	0	0.004898	0	0	0
1kmE3155N2003	3155500	2003500	205.454	0.037721	0.853938	0	0	0	0	0.018211	0.041258	0	0
1kmE3157N2003	3157500	2003500	205.454	0.037721	0.853938	0.100595	0.005237	0	0	0.045577	0.021021	0	0
1kmE3158N2003	3158500	2003500	205.454	0.037721	0.853938	0.263499	0.010293	0	0	0.004825	0	0	0
1kmE3159N2003	3159500	2003500	205.454	0.037721	0.853938	0.022854	0	0	0.024433	0	0	0	0
1kmE3160N2003	3160500	2003500	205.454	0.037721	0.853938	0	0	0	0.083992	0	0	0	0
1kmE3161N2003	3161500	2003500	205.454	0.037721	0.853938	0	0	0	0	0	0	0	0
1kmE3162N2003	3162500	2003500	205.454	0.037721	0.853938	0	0	0	0	0	0	0	0
1kmE3163N2003	3163500	2003500	205.454	0.037721	0.853938	0	0	0	0	0	0	0	0
1kmE3164N2003	3164500	2003500	205.926	0.122886	0.884919	0	0	0	0	0	0	0	0
1kmE3165N2003	3165500	2003500	166.229	0.219161	0.761705	0	0	0	0	0.016385	0	0	0
1kmE3166N2003	3166500	2003500	95.1298	0.202409	0.476334	0	0	0	0	0	0	0	0
1kmE3167N2003	3167500	2003500	46.8882	0.197095	0.284193	0.06523	0	0	0	0	0	0	0
1kmE3168N2003	3168500	2003500	42.6996	0.217195	0.272556	0.192152	0	0	0	0	0	0	0
1kmE3169N2003	3169500	2003500	46.0875	0.19795	0.281235	0	0	0	0	0.006645	0	0	0
1kmE3170N2003	3170500	2003500	42.8231	0.216493	0.272873	0.408352	0	0	0	0	0	0	1
1kmE3171N2003	3171500	2003500	35.0492	0.260651	0.252958	0.27037	0	0	0	0	0	0	1
1kmE3172N2003	3172500	2003500	33.6478	0.268612	0.249368	0.240873	0	0	0	0	0	0	0
1kmE3173N2003	3173500	2003500	33.6478	0.268612	0.249368	0.366897	0	0	0	0	0	0	0
1kmE3174N2003	3174500	2003500	33.6478	0.268612	0.249368	0.27725	0	0	0	0	0	0	0
1kmE3175N2003	3175500	2003500	35.0291	0.270361	0.257398	0	0	0	0	0.034268	0	0	0
1kmE3176N2003	3176500	2003500	66.9484	0.310789	0.442963	0	0	0	0	0.001082	0	0	0
1kmE3177N2003	3177500	2003500	100.581	0.353387	0.638487	0.115396	0	0	0	0	0	0	0
1kmE3178N2003	3178500	2003500	100.581	0.353387	0.638487	0.241488	0	0	0	0.019834	0	0	0
1kmE3179N2003	3179500	2003500	100.581	0.353387	0.638487	0.456683	0	0	0	0.014001	0	0	0
1kmE3180N2003	3180500	2003500	100.581	0.353387	0.638487	0.402083	0	0	0	0	0	0	0
1kmE3181N2003	3181500	2003500	74.5882	0.515249	0.618628	0.136045	0	0	0	0	0	0	0
1kmE3182N2003	3182500	2003500	34.4684	0.454006	0.561414	0.003621	0	0	0	0	0	0	0
1kmE3183N2003	3183500	2003500	37.2246	0.357931	0.556781	0.247538	0	0	0	0	0	0	0
1kmE3184N2003	3184500	2003500	37.2246	0.357931	0.556781	0.40765	0	0	0	0	0	0	0
1kmE3185N2003	3185500	2003500	37.2246	0.357931	0.556781	0.266796	0	0	0	0	0	0	0
1kmE3186N2003	3186500	2003500	37.2246	0.357931	0.556781	0.212114	0	0	0	0.038181	0	0	0
1kmE3187N2003	3187500	2003500	40.6975	0.385293	0.581462	0.381185	0	0	0	0.007955	0	0	0
1kmE3188N2003	3188500	2003500	67.9937	0.600353	0.775444	0.357667	0	0	0	0.018057	0	0	1
1kmE3189N2003	3189500	2003500	68.4837	0.604214	0.778926	0.403935	0	0	0	4e-06	0	0	0
1kmE3190N2003	3190500	2003500	68.4837	0.604214	0.778926	0.113157	0	0	0	0	0	0	0
1kmE3191N2003	3191500	2003500	60.7663	0.600037	0.771499	0.316105	0	0	0	0	0	0	0
1kmE3192N2003	3192500	2003500	22.2798	0.579209	0.734461	0.365629	0	0	0	0	0	0	0
1kmE3193N2003	3193500	2003500	22.2798	0.579209	0.734461	0.301631	0	0	0	0.006902	0	0	0
1kmE3194N2003	3194500	2003500	22.2798	0.579209	0.734461	0.124384	0	0	0	0.026976	0	0	0
1kmE3195N2003	3195500	2003500	22.2798	0.579209	0.734461	0	0	0	0	0.004984	0	0	0
1kmE3196N2003	3196500	2003500	22.2798	0.579209	0.734461	0.273128	0	0	0	0.018624	0	0	0
1kmE3197N2003	3197500	2003500	20.4617	0.534189	0.664732	0.008198	0	0	0	0.000698	0	0	0
1kmE3198N2003	3.1985e+06	2.0035e+06	16.7438	0.442126	0.522144	0.150899	0	0	0	0	0	0	0
1kmE3199N2003	3.19934e+06	2.00326e+06	12.2652	0.331227	0.35038	0.500535	0	0	0	0	0	0	0
1kmE3200N2003	3.2e+06	2.003e+06	11.9104	0.32244	0.336771	0	0	0	0	0	0	0	0
1kmE3201N2003	3.20175e+06	2.00332e+06	10.8513	0.715312	0.568581	0	0	0	0	0	0	0	0
1kmE3202N2003	3.2025e+06	2.0035e+06	10.8513	0.715312	0.568581	0.158158	0	0	0	0	0	0	0
1kmE3203N2003	3203500	2003500	10.8513	0.715312	0.568581	0.409936	0	0	0	0	0	0	0
1kmE3204N2003	3204500	2003500	10.8513	0.715312	0.568581	0.054226	0	0	0	0.016046	0	0	0
1kmE3205N2003	3205500	2003500	10.8513	0.715312	0.568581	0	0	0	0	0	0	0	0
1kmE3206N2003	3206500	2003500	10.8513	0.715312	0.568581	0	0	0	0	0	0	0	0
1kmE3207N2003	3.20723e+06	2.00346e+06	10.8513	0.715312	0.568581	0	0	0	0	0	0	0	0
1kmE3142N2004	3.14283e+06	2.00485e+06	97.719	4.76067	6.01348	0	0	0	0.021373	0	0	0	0
1kmE3143N2004	3.14354e+06	2.00455e+06	97.719	4.76067	6.01348	0	0	0	0	0	0	0	0
1kmE3144N2004	3.14443e+06	2.00466e+06	97.719	4.76067	6.01348	0	0	0	0	0.015027	0	0	0
1kmE3145N2004	3.14557e+06	2.00481e+06	97.719	4.76067	6.01348	0	0	0	0	0.04057	0	0	0
1kmE3146N2004	3.14622e+06	2.00487e+06	85.6166	4.06878	5.12247	0	0	0	0	0	0	0	0
1kmE3147N2004	3.14758e+06	2.00456e+06	24.3686	0.567247	0.61324	0	0	0	0	0	0	0	0
1kmE3148N2004	3148500	2004500	24.3686	0.567247	0.61324	0	0	0	0	0	0	0	0
1kmE3149N2004	3149500	2004500	24.3686	0.567247	0.61324	0	0	0	0	0	0	0	0
1kmE3150N2004	3150500	2004500	24.3686	0.567247	0.61324	0	0	0	0.022363	0	0	0	0
1kmE3151N2004	3151500	2004500	24.3686	0.567247	0.61324	0	0	0	0.049925	0.002694	0	0	0
1kmE3152N2004	3152500	2004500	24.3686	0.567247	0.61324	0	0	0	0	0.015636	0	0	0
1kmE3153N2004	3153500	2004500	24.3686	0.567247	0.61324	0	0	0	0	0.015893	0	0	0
1kmE3154N2004	3154500	2004500	40.3801	0.520426	0.634522	0.153799	0	0	0	0.022	0	0	0
1kmE3155N2004	3155500	2004500	190.702	0.080858	0.834329	0	0	0	0	0.01505	0	0	1
1kmE3156N2004	3156500	2004500	205.454	0.037721	0.853938	0	0	0	0	0.015055	0.045341	0	0
1kmE3159N2004	3159500	2004500	205.454	0.037721	0.853938	0.071139	0.002709	0	0.062788	0.016067	0	0	0
1kmE3160N2004	3160500	2004500	205.454	0.037721	0.853938	0	0	0	0	0.01571	0	0	0
1kmE3161N2004	3161500	2004500	205.454	0.037721	0.853938	0	0	0	0	0.016403	0	0	0
1kmE3162N2004	3162500	2004500	205.454	0.037721	0.853938	0	0	0	0	0.015953	0	0	0
1kmE3163N2004	3163500	2004500	205.454	0.037721	0.853938	0.035545	0	0	0	0.015204	0	0	0
1kmE3164N2004	3164500	2004500	151.203	0.091161	0.658836	0.208913	0	0	0	0.015007	0	0	0
1kmE3165N2004	3165500	2004500	47.287	0.191137	0.284308	0.107854	0	0	0	0.026543	0	0	1
1kmE3166N2004	3166500	2004500	47.287	0.191137	0.284308	0	0	0	0	0.002856	0	0	0
1kmE3167N2004	3167500	2004500	47.287	0.191137	0.284308	0	0	0	0	0	0	0	0
1kmE3168N2004	3168500	2004500	47.287	0.191137	0.284308	0.212612	0	0	0	0.022338	0	0	0
1kmE3169N2004	3169500	2004500	47.287	0.191137	0.284308	0	0	0	0	0.005896	0	0	0
1kmE3170N2004	3170500	2004500	47.287	0.191137	0.284308	0.02198	0	0	0	0	0	0	0
1kmE3171N2004	3171500	2004500	45.6047	0.200693	0.279999	0.369033	0	0	0	0	0	0	0
1kmE3172N2004	3172500	2004500	37.3161	0.247775	0.258765	0.403292	0	0	0	0	0	0	0
1kmE3173N2004	3173500	2004500	42.1368	0.279041	0.298568	0.375218	0	0	0	0	0	0	0
1kmE3174N2004	3174500	2004500	79.2571	0.326379	0.514521	0.356227	0	0	0	0	0	0	0
1kmE3175N2004	3175500	2004500	98.0141	0.350136	0.623566	0	0	0	0	0.016883	0	0	0
1kmE3176N2004	3176500	2004500	100.581	0.353387	0.638487	0	0	0	0	0.019184	0	0	0
1kmE3177N2004	3177500	2004500	100.581	0.353387	0.638487	0	0	0	0	0	0	0	0
1kmE3178N2004	3178500	2004500	100.581	0.353387	0.638487	0	0	0	0	0.015314	0	0	0
1kmE3179N2004	3179500	2004500	100.581	0.353387	0.638487	0.213486	0	0	0	0	0	0	0
1kmE3180N2004	3180500	2004500	100.581	0.353387	0.638487	0.42437	0	0	0	3e-06	0	0	0
1kmE3181N2004	3181500	2004500	88.2986	0.354268	0.622648	0.40895	0	0	0	0.014588	0	0	0
1kmE3182N2004	3182500	2004500	37.2246	0.357931	0.556781	0.325985	0	0	0	0.015592	0	0	0
1kmE3183N2004	3183500	2004500	37.2246	0.357931	0.556781	0.211552	0	0	0	0.015253	0	0	0
1kmE3184N2004	3184500	2004500	37.2246	0.357931	0.556781	0.230609	0	0	0	0.016533	0	0	0
1kmE3186N2004	3186500	2004500	37.2246	0.357931	0.556781	0.043988	0	0	0	0.017385	0	0	0
1kmE3187N2004	3187500	2004500	58.0702	0.522169	0.704922	0.441114	0	0	0	0.017105	0	0	0
1kmE3188N2004	3188500	2004500	68.4837	0.604214	0.778926	0.307281	0.007754	0	0	0.026188	0.002863	0	0
1kmE3189N2004	3189500	2004500	68.4837	0.604214	0.778926	0.270862	0	0	0	0.006625	0	0	0
1kmE3190N2004	3190500	2004500	68.4837	0.604214	0.778926	0.383687	0	0	0	0.003771	0	0	0
1kmE3191N2004	3191500	2004500	63.139	0.601321	0.773783	0.321092	0	0	0	0.015249	0	0	0
1kmE3192N2004	3192500	2004500	22.2798	0.579209	0.734461	0.364454	0	0	0	0.015577	0	0	0
1kmE3193N2004	3193500	2004500	22.2798	0.579209	0.734461	0.34305	0	0	0	0.021875	0	0	0
1kmE3194N2004	3194500	2004500	22.2798	0.579209	0.734461	0.360841	0	0	0	0.015044	0	0	0
1kmE3195N2004	3195500	2004500	22.2798	0.579209	0.734461	0.391458	0.005524	0	0	0.036043	0	0	0
1kmE3196N2004	3196500	2004500	22.2798	0.579209	0.734461	0.229944	0	0	0	0.004885	0	0	0
1kmE3197N2004	3197500	2004500	22.2798	0.579209	0.734461	0.143987	0	0	0	0	0	0	0
1kmE3198N2004	3198500	2004500	22.2967	0.580857	0.736829	0.392717	0	0	0	0	0	0	0
1kmE3199N2004	3.19909e+06	2.00455e+06	23.3887	0.687649	0.890243	0	0	0	0	0	0	0	0
1kmE3202N2004	3.20266e+06	2.00425e+06	10.8513	0.715312	0.568581	0	0	0	0	0	0	0	0
1kmE3203N2004	3.20351e+06	2.00447e+06	10.8513	0.715312	0.568581	0.216914	0	0	0	0.006113	0	0	0
1kmE3204N2004	3204500	2004500	10.8513	0.715312	0.568581	0.01771	0	0	0	0.015752	0	0	0
1kmE3205N2004	3205500	2004500	10.8513	0.715312	0.568581	0	0	0	0	0	0	0	0
1kmE3206N2004	3206500	2004500	10.8513	0.715312	0.568581	0	0	0	0	0	0	0	0
1kmE3207N2004	3.20734e+06	2004526	10.8513	0.715312	0.568581	0	0	0	0	0	0	0	0
1kmE3142N2005	3.14274e+06	2.00546e+06	97.719	4.76067	6.01348	0	0	0	0.10477	0	0	0	0
1kmE3143N2005	3143500	2005500	97.3629	4.72048	5.9835	0	0	0	0	0.006935	0	0	0
1kmE3144N2005	3144500	2005500	92.3739	4.15735	5.56357	0	0	0	0	0.010916	0	0	0
1kmE3145N2005	3145500	2005500	85.3158	3.36068	4.96949	0	0	0	0	0.005272	0	0	0
1kmE3146N2005	3.1465e+06	2.00555e+06	76.8435	2.13853	3.67737	0	0	0	0	0.026242	0	0	0
1kmE3147N2005	3147500	2005500	30.8907	0.763565	0.934533	0	0	0	0	0	0	0	0
1kmE3148N2005	3148500	2005500	24.3686	0.567247	0.61324	0	0	0	0	0	0	0	0
1kmE3149N2005	3149500	2005500	24.3686	0.567247	0.61324	0	0	0	0	0.006453	0	0	0
1kmE3150N2005	3150500	2005500	24.3686	0.567247	0.61324	0	0	0	0	0.017541	0	0	0
1kmE3151N2005	3151500	2005500	24.3686	0.567247	0.61324	0	0	0	0.0726	0.014529	0	0	0
1kmE3152N2005	3152500	2005500	24.3686	0.567247	0.61324	0	0	0	0	0	0	0	0
1kmE3153N2005	3153500	2005500	24.3686	0.567247	0.61324	0	0	0	0	0	0	0	0
1kmE3154N2005	3154500	2005500	24.3686	0.567247	0.61324	0	0	0	0	0	0	0	0
1kmE3155N2005	3155500	2005500	115.21	0.30161	0.733986	0	0	0	0	0	0	0	1
1kmE3156N2005	3156500	2005500	205.454	0.037721	0.853938	0	0	0	0	0	0	0	0
1kmE3158N2005	3158500	2005500	205.454	0.037721	0.853938	0.17974	0.021686	0	0.07311	0.001007	0.016026	0	1
1kmE3159N2005	3159500	2005500	205.454	0.037721	0.853938	0.057004	0	0	0	0	0	0	0
1kmE3160N2005	3160500	2005500	205.454	0.037721	0.853938	0	0	0	0	0	0	0	0
1kmE3161N2005	3161500	2005500	205.454	0.037721	0.853938	0	0	0	0	0	0	0	0
1kmE3162N2005	3162500	2005500	205.454	0.037721	0.853938	0.068055	0	0	0	0	0	0	0
1kmE3163N2005	3163500	2005500	125.549	0.115225	0.566166	0.38457	0	0	0	0	0	0	0
1kmE3164N2005	3164500	2005500	47.6264	0.190808	0.285531	0.209651	0.009261	0	0	0	0	0	0
1kmE3165N2005	3165500	2005500	47.287	0.191137	0.284308	0.162584	0.019397	0	0	0.015983	0	0	0
1kmE3167N2005	3167500	2005500	47.287	0.191137	0.284308	0	0	0	0	0.010359	0	0	0
1kmE3168N2005	3168500	2005500	47.287	0.191137	0.284308	0.110093	0	0	0	0.014132	0	0	0
1kmE3169N2005	3169500	2005500	47.287	0.191137	0.284308	0.160398	0	0	0	0.009574	0	0	0
1kmE3170N2005	3170500	2005500	47.287	0.191137	0.284308	0	0	0	0	0	0	0	0
1kmE3171N2005	3171500	2005500	47.287	0.191137	0.284308	0	0	0	0	0	0	0	0
1kmE3172N2005	3172500	2005500	47.3933	0.191461	0.285015	0.029694	0	0	0	0.006331	0	0	0
1kmE3173N2005	3173500	2005500	97.1534	0.343142	0.615798	0.387909	0	0	0	0.015234	0	0	0
1kmE3174N2005	3174500	2005500	100.581	0.353387	0.638487	0	0	0	0	0.016048	0	0	0
1kmE3175N2005	3175500	2005500	100.581	0.353387	0.638487	0	0	0	0	0.032722	0	0	0
1kmE3176N2005	3176500	2005500	100.581	0.353387	0.638487	0	0	0	0	0.019474	0	0	0
1kmE3177N2005	3177500	2005500	100.581	0.353387	0.638487	0	0	0	0	0.030444	0	0	0
1kmE3179N2005	3179500	2005500	100.581	0.353387	0.638487	0.090284	0.028624	0	0	0.015203	0	0	0
1kmE3180N2005	3180500	2005500	100.581	0.353387	0.638487	0.019519	0	0	0	0.015313	0	0	0
1kmE3181N2005	3181500	2005500	82.8964	0.354656	0.615681	0.185223	0	0	0	0.000526	0	0	0
1kmE3182N2005	3182500	2005500	37.2246	0.357931	0.556781	0.199273	0	0	0	0	0	0	0
1kmE3183N2005	3183500	2005500	37.2246	0.357931	0.556781	0	0	0	0	0	0	0	0
1kmE3184N2005	3184500	2005500	37.2246	0.357931	0.556781	0.108453	0	0	0	0	0	0	0
1kmE3185N2005	3185500	2005500	37.2246	0.357931	0.556781	0.340795	0.003334	0	0	0.038252	0	0	0
1kmE3186N2005	3186500	2005500	37.2246	0.357931	0.556781	0	0	0	0	0.018455	0	0	0
1kmE3187N2005	3187500	2005500	62.4586	0.556744	0.736109	0.297361	0	0	0	0	0	0	0
1kmE3188N2005	3188500	2005500	68.4837	0.604214	0.778926	0.035284	0.02457	0	0	0.011011	0.243535	0	0
1kmE3189N2005	3189500	2005500	68.4837	0.604214	0.778926	0.223861	0.007053	0	0	0.022544	0.160403	0	0
1kmE3190N2005	3190500	2005500	68.4837	0.604214	0.778926	0.38924	0	0	0	0.02276	0	0	1
1kmE3191N2005	3191500	2005500	53.6119	0.596165	0.764614	0.399633	0	0	0	0	0	0	0
1kmE3192N2005	3192500	2005500	22.2798	0.579209	0.734461	0.242109	0	0	0	0	0	0	0
1kmE3193N2005	3193500	2005500	22.2798	0.579209	0.734461	0.455708	0	0	0	0	0	0	0
1kmE3194N2005	3194500	2005500	22.2798	0.579209	0.734461	0.146576	0	0	0	0	0	0	0
1kmE3195N2005	3195500	2005500	22.2798	0.579209	0.734461	0.095006	0.003833	0	0	0.022006	0	0	0
1kmE3196N2005	3196500	2005500	22.2798	0.579209	0.734461	0.236337	0	0	0	0.013381	0	0	0
1kmE3197N2005	3197500	2005500	22.2798	0.579209	0.734461	0.165266	0	0	0	0	0	0	0
1kmE3198N2005	3198500	2005500	24.8904	0.834515	1.10123	0.125438	0	0	0	0	0	0	0
1kmE3199N2005	3.19945e+06	2.00556e+06	26.9232	1.03332	1.38683	0	0	0	0	0.014329	0	0	0
1kmE3200N2005	3.20015e+06	2.00582e+06	26.9232	1.03332	1.38683	0	0	0	0	0	0	0	0
1kmE3203N2005	3.20392e+06	2.00505e+06	10.8513	0.715312	0.568581	0	0	0	0	0	0	0	0
1kmE3204N2005	3.2046e+06	2.0053e+06	10.8513	0.715312	0.568581	0	0	0	0	0	0	0	0
1kmE3205N2005	3.20551e+06	2.00549e+06	10.8513	0.715312	0.568581	0	0	0	0	0	0	0	0
1kmE3206N2005	3.2065e+06	2.0055e+06	10.8513	0.715312	0.568581	0	0	0	0	0	0	0	0
1kmE3207N2005	3.20728e+06	2.00537e+06	10.8513	0.715312	0.568581	0	0	0	0	0	0	0	0
1kmE3141N2006	3.14197e+06	2.00696e+06	61.4534	0.667264	2.96099	0	0	0	0	0	0	0	0
1kmE3142N2006	3.14262e+06	2.00659e+06	67.4624	1.34552	3.46677	0	0	0	0.087496	0	0	0	0
1kmE3143N2006	3143500	2006500	63.4877	0.896883	3.13221	0	0	0	0	0.015111	0	0	0
1kmE3144N2006	3144500	2006500	61.4534	0.667264	2.96099	0	0	0	0	0	0	0	0
1kmE3145N2006	3145500	2006500	61.4534	0.667264	2.96099	0	0	0	0	0	0	0	0
1kmE3146N2006	3146500	2006500	68.8329	1.25151	3.13891	0	0	0	0	0.02399	0	0	0
1kmE3147N2006	3147500	2006500	65.9495	1.81885	2.6616	0	0	0	0	0.014598	0	0	0
1kmE3148N2006	3148500	2006500	26.3314	0.626328	0.709932	0	0	0	0	0.014816	0	0	0
1kmE3149N2006	3149500	2006500	24.3686	0.567247	0.61324	0	0	0	0	0.014229	0	0	0
1kmE3150N2006	3150500	2006500	24.3686	0.567247	0.61324	0	0	0	0	0	0	0	0
1kmE3151N2006	3151500	2006500	28.6637	0.566246	0.615345	0	0	0	0.071425	0	0	0	0
1kmE3152N2006	3152500	2006500	27.0779	0.566616	0.614568	0	0	0	0	0	0	0	0
1kmE3153N2006	3153500	2006500	24.3686	0.567247	0.61324	0	0	0	0	0	0	0	0
1kmE3154N2006	3154500	2006500	40.6851	0.535051	0.609889	0	0	0	0	0	0	0	0
1kmE3155N2006	3155500	2006500	208.655	0.193101	0.592357	0	0	0	0	0	0	0	0
1kmE3156N2006	3156500	2006500	216.398	0.03614	0.819393	0	0	0	0	0	0	0	0
1kmE3158N2006	3158500	2006500	205.454	0.037721	0.853938	0.260241	0.027898	0	0.075965	0	0.197495	0	0
1kmE3159N2006	3159500	2006500	205.454	0.037721	0.853938	0	0	0	0	0	0	0	0
1kmE3160N2006	3160500	2006500	205.454	0.037721	0.853938	0	0	0	0	0	0	0	0
1kmE3161N2006	3161500	2006500	205.454	0.037721	0.853938	0	0	0	0	0	0	0	0
1kmE3162N2006	3162500	2006500	172.853	0.069342	0.736529	0.259486	0	0	0	0	0	0	0
1kmE3163N2006	3163500	2006500	47.8673	0.190574	0.286398	0.326	0	0	0	0.001047	0	0	0
1kmE3164N2006	3164500	2006500	47.287	0.191137	0.284308	0.019824	0	0	0	0.016382	0	0	0
1kmE3166N2006	3166500	2006500	47.287	0.191137	0.284308	0	0	0	0	0.014848	0	0	0
1kmE3167N2006	3167500	2006500	47.287	0.191137	0.284308	0	0	0	0	0.0085	0	0	0
1kmE3168N2006	3168500	2006500	47.287	0.191137	0.284308	0	0	0	0	0.018239	0	0	0
1kmE3169N2006	3169500	2006500	47.287	0.191137	0.284308	0.193342	0	0	0	0.016781	0	0	0
1kmE3170N2006	3170500	2006500	47.287	0.191137	0.284308	0.044477	0	0	0	0.004233	0	0	1
1kmE3171N2006	3171500	2006500	47.287	0.191137	0.284308	0	0	0	0	0.019271	0	0	0
1kmE3172N2006	3172500	2006500	54.029	0.211663	0.329115	0.2474	0	0	0	0.010443	0	0	0
1kmE3173N2006	3173500	2006500	100.581	0.353387	0.638487	0.246309	0	0	0	0	0	0	0
1kmE3174N2006	3174500	2006500	100.581	0.353387	0.638487	0	0	0	0	0	0	0	0
1kmE3175N2006	3175500	2006500	100.581	0.353387	0.638487	0	0	0	0	0.015221	0	0	0
1kmE3178N2006	3178500	2006500	100.581	0.353387	0.638487	0.179058	0.016689	0	0	0.016104	0	0	0
1kmE3180N2006	3180500	2006500	100.581	0.353387	0.638487	0.258699	0	0	0	0	0	0	0
1kmE3181N2006	3181500	2006500	59.2401	0.356352	0.585173	0.296741	0	0	0	0	0	0	0
1kmE3182N2006	3182500	2006500	69.0647	0.315645	0.546839	0	0	0	0	0	0	0	1
1kmE3183N2006	3183500	2006500	37.2246	0.357931	0.556781	0	0	0	0	0	0	0	0
1kmE3184N2006	3184500	2006500	37.2246	0.357931	0.556781	0	0	0	0	0.027413	0	0	0
1kmE3185N2006	3185500	2006500	37.2246	0.357931	0.556781	0.025821	0	0	0	0.01729	0	0	0
1kmE3186N2006	3186500	2006500	37.2246	0.357931	0.556781	0.127567	0	0	0	0.015964	0	0	0
1kmE3187N2006	3187500	2006500	57.5602	0.518151	0.701298	0.005582	0	0	0	0	0	0	0
1kmE3188N2006	3188500	2006500	68.2031	0.604281	0.778648	0.321436	0	0	0	0	0.456548	0	1
1kmE3189N2006	3189500	2006500	64.8205	0.605088	0.775294	0.429126	0	0	0	0	0.205372	0	1
1kmE3190N2006	3190500	2006500	57.9107	0.606738	0.768443	0.405603	0	0	0	0.015873	0	0	0
1kmE3191N2006	3191500	2006500	48.8494	0.601445	0.759738	0.37304	0	0	0	0	0	0	0
1kmE3192N2006	3192500	2006500	22.2926	0.579246	0.734472	0.218194	0	0	0	0	0	0	0
1kmE3193N2006	3193500	2006500	22.2798	0.579209	0.734461	0.169355	0	0	0	0	0	0	0
1kmE3194N2006	3194500	2006500	22.2798	0.579209	0.734461	0.328154	0	0	0	0.014725	0	0	0
1kmE3195N2006	3195500	2006500	22.2798	0.579209	0.734461	0.250793	0	0	0	0.004144	0	0	0
1kmE3196N2006	3196500	2006500	22.2798	0.579209	0.734461	0.253349	0	0	0	0.009737	0	0	0
1kmE3197N2006	3197500	2006500	23.6545	0.713648	0.927592	0.221579	0	0	0	0.011029	0	0	0
1kmE3198N2006	3198500	2006500	26.8989	1.03094	1.38341	0.000796	0	0	0	0	0	0	0
1kmE3199N2006	3199500	2006500	26.9232	1.03332	1.38683	0	0	0	0	0.016304	0	0	0
1kmE3200N2006	3.20015e+06	2.00648e+06	26.9232	1.03332	1.38683	0	0	0	0	0	0	0	0
1kmE3205N2006	3.20571e+06	2.00613e+06	10.8513	0.715312	0.568581	0	0	0	0	0	0	0	0
1kmE3206N2006	3.20648e+06	2.00626e+06	10.8513	0.715312	0.568581	0	0	0	0	0	0	0	0
1kmE3139N2007	3.1396e+06	2.00794e+06	28.9187	1.99537	2.8965	0	0	0	0	0	0	0	0
1kmE3140N2007	3.1405e+06	2.00786e+06	33.3293	1.81532	2.90524	0	0	0	0	0.026267	0	0	0
1kmE3141N2007	3.14161e+06	2.00765e+06	61.4534	0.667264	2.96099	0	0	0	0	0	0	0	0
1kmE3142N2007	3142500	2007500	61.4534	0.667264	2.96099	0	0	0	0.07009	0	0.240729	0	0
1kmE3143N2007	3143500	2007500	61.4534	0.667264	2.96099	0	0	0	0	0.016273	0.403248	0	0
1kmE3144N2007	3144500	2007500	61.4534	0.667264	2.96099	0	0	0	0	0	0.004496	0	0
1kmE3145N2007	3145500	2007500	61.4534	0.667264	2.96099	0	0	0	0	0	0	0	0
1kmE3146N2007	3146500	2007500	74.6745	1.714	3.27976	0	0	0	0	0.003018	0	0	0
1kmE3148N2007	3148500	2007500	70.6499	1.96033	2.89316	0	0	0	0	0.03568	0	0	0
1kmE3149N2007	3149500	2007500	29.2501	0.714181	0.853712	0	0	0	0	0	0	0	0
1kmE3150N2007	3150500	2007500	199.918	0.52636	0.699292	0	0	0	0	0	0	0	0
1kmE3151N2007	3151500	2007500	777.111	0.391926	0.982226	0	0	0	0.07176	0	0	0	0
1kmE3152N2007	3152500	2007500	1374.81	0.252717	1.27521	0	0	0	0	0	0	0	0
1kmE3153N2007	3153500	2007500	145.375	0.37399	0.606579	0	0	0	0	0	0	0	0
1kmE3154N2007	3154500	2007500	273.622	0.075421	0.56205	0	0	0	0	0	0	0	0
1kmE3155N2007	3155500	2007500	299.619	0.024125	0.556711	0	0	0	0	0	0	0	0
1kmE3156N2007	3156500	2007500	284.154	0.026358	0.605525	0	0	0	0	0	0.188298	0	0
1kmE3159N2007	3159500	2007500	212.601	0.036689	0.831379	0	0	0	0	0	0	0	0
1kmE3160N2007	3160500	2007500	205.454	0.037721	0.853938	0	0	0	0	0	0	0	0
1kmE3161N2007	3161500	2007500	179.977	0.062432	0.762184	0	0	0	0	0.001137	0	0	0
1kmE3162N2007	3162500	2007500	73.6102	0.165605	0.37911	0.092759	0	0	0	0.016217	0	0	0
1kmE3163N2007	3163500	2007500	47.287	0.191137	0.284308	0.043295	0	0	0	0.016923	0	0	0
1kmE3164N2007	3164500	2007500	47.287	0.191137	0.284308	0	0	0	0	0	0	0	0
1kmE3165N2007	3165500	2007500	47.287	0.191137	0.284308	0	0	0	0	0	0	0	0
1kmE3166N2007	3166500	2007500	47.287	0.191137	0.284308	0.062182	0	0	0	0.015364	0	0	0
1kmE3167N2007	3167500	2007500	47.287	0.191137	0.284308	0	0	0	0	0.005897	0	0	0
1kmE3168N2007	3168500	2007500	47.287	0.191137	0.284308	0	0	0	0	0.007224	0	0	0
1kmE3169N2007	3169500	2007500	47.287	0.191137	0.284308	0	0	0	0	0.017947	0	0	0
1kmE3170N2007	3170500	2007500	47.287	0.191137	0.284308	0.315136	0	0	0	0.030083	0	0	1
1kmE3171N2007	3171500	2007500	47.287	0.191137	0.284308	0.053864	0	0	0	0	0	0	0
1kmE3172N2007	3172500	2007500	51.713	0.204612	0.313723	0.172642	0	0	0	0	0	0	0
1kmE3173N2007	3173500	2007500	97.8359	0.345031	0.620245	0.152273	0	0	0	0	0	0	0
1kmE3174N2007	3174500	2007500	100.581	0.353387	0.638487	0.054091	0	0	0	0.003946	0	0	0
1kmE3176N2007	3176500	2007500	100.581	0.353387	0.638487	0	0	0	0	0	0	0	0
1kmE3177N2007	3177500	2007500	100.581	0.353387	0.638487	0	0	0	0	0	0	0	0
1kmE3178N2007	3178500	2007500	100.581	0.353387	0.638487	0.03652	0	0	0	0.01757	0	0	0
1kmE3180N2007	3180500	2007500	79.976	0.351574	0.607718	0	0	0	0	0	0	0	0
1kmE3181N2007	3181500	2007500	105.875	0.267152	0.535848	0	0	0	0	0	0	0	1
1kmE3182N2007	3182500	2007500	273.705	0.043869	0.482941	0	0	0	0	0	0.004838	0	1
1kmE3183N2007	3183500	2007500	154.39	0.202327	0.520197	0	0	0	0	0.024314	0	0	1
1kmE3184N2007	3184500	2007500	37.7063	0.357291	0.556631	0	0	0	0	0.022073	0	0	0
1kmE3186N2007	3186500	2007500	37.2246	0.357931	0.556781	0.20908	0	0	0	0.015578	0	0	0
1kmE3187N2007	3187500	2007500	41.5975	0.469904	0.646255	0	0	0	0	0	0.074663	0	0
1kmE3188N2007	3188500	2007500	38.2807	0.611424	0.748981	0.386499	0	0	0	0	0.236971	0	1
1kmE3189N2007	3189500	2007500	33.8484	0.612482	0.744586	0.307692	0	0	0	0	0	0	0
1kmE3190N2007	3190500	2007500	33.8484	0.612482	0.744586	0.078355	0	0	0	0.015573	0	0	0
1kmE3191N2007	3191500	2007500	33.8484	0.612482	0.744586	0	0	0	0	0	0	0	0
1kmE3192N2007	3192500	2007500	24.051	0.584303	0.736011	0	0	0	0	0	0	0	0
1kmE3193N2007	3193500	2007500	22.2798	0.579209	0.734461	0.14566	0	0	0	0.001214	0	0	0
1kmE3194N2007	3194500	2007500	22.2798	0.579209	0.734461	0.397077	0	0	0	0.017106	0	0	0
1kmE3195N2007	3195500	2007500	22.2798	0.579209	0.734461	0.075822	0	0	0	0	0	0	0
1kmE3196N2007	3196500	2007500	22.3943	0.590401	0.750539	0.332585	0	0	0	0	0	0	0
1kmE3197N2007	3197500	2007500	26.4606	0.988079	1.32183	0.267082	0	0	0	0.009156	0	0	0
1kmE3198N2007	3198500	2007500	26.9232	1.03332	1.38683	0.038863	0	0	0	0.032462	0	0	1
1kmE3199N2007	3199500	2007500	26.9232	1.03332	1.38683	0	0	0	0	0.005994	0	0	0
1kmE3200N2007	3.20035e+06	2.00758e+06	26.9232	1.03332	1.38683	0	0	0	0	0	0	0	0
1kmE3134N2008	3.13461e+06	2.00892e+06	28.9187	1.99537	2.8965	0	0	0	0	0	0	0	0
1kmE3137N2008	3.13768e+06	2.00871e+06	28.9187	1.99537	2.8965	0	0	0	0	0	0	0	0
1kmE3138N2008	3.13851e+06	2.00859e+06	28.9156	1.9952	2.89636	0	0	0	0	0	0	0	0
1kmE3139N2008	3.1395e+06	2.0085e+06	28.0432	1.94704	2.8557	0	0	0	0	0	0	0	0
1kmE3140N2008	3140500	2008500	29.3768	1.97666	2.89741	0	0	0	0	0.005409	0	0	0
1kmE3141N2008	3141500	2008500	53.2134	1.05184	2.88409	0	0	0	0	0.013005	0	0	0
1kmE3142N2008	3142500	2008500	68.302	0.697979	2.5848	0	0	0	0.068723	0.009199	0.080241	0	0
1kmE3143N2008	3143500	2008500	67.4538	0.694175	2.63139	0	0	0	0	0.0186	0.265384	0	0
1kmE3144N2008	3144500	2008500	68.5038	0.698884	2.57371	0	0	0	0	0.004337	0	0	0
1kmE3145N2008	3145500	2008500	68.0211	0.745455	2.65181	0	0	0	0	0.016467	0	0	0
1kmE3146N2008	3146500	2008500	79.9868	2.1077	3.3794	0	0	0	0	0.013665	0	0	0
1kmE3147N2008	3147500	2008500	82.163	2.30688	3.46032	0	0	0	0	0	0	0	0
1kmE3148N2008	3148500	2008500	92.0334	2.29672	3.45251	0	0	0	0	0.026016	0	0	0
1kmE3149N2008	3149500	2008500	1351.31	0.617817	1.84193	0	0	0	0	0	0	0	0
1kmE3150N2008	3150500	2008500	2276.99	0.042588	1.71745	0	0	0	0	0	0	0	0
1kmE3151N2008	3151500	2008500	2216.87	0.056592	1.68798	0	0	0	0.038934	0	0	0	0
1kmE3152N2008	3152500	2008500	2056.16	0.039398	1.58737	0	0	0	0.033456	0	0	0	0
1kmE3153N2008	3153500	2008500	307.434	0.024193	0.561297	0	0	0	0	0	0	0	0
1kmE3154N2008	3154500	2008500	299.619	0.024125	0.556711	0	0	0	0	0	0	0	0
1kmE3155N2008	3155500	2008500	299.619	0.024125	0.556711	0	0	0	0	0	0	0	0
1kmE3156N2008	3156500	2008500	299.619	0.024125	0.556711	0	0	0	0.049662	0	0	0	0
1kmE3157N2008	3157500	2008500	299.619	0.024125	0.556711	0	0	0	0.025142	0.050447	0.078754	0	0
1kmE3158N2008	3158500	2008500	299.619	0.024125	0.556711	0	0	0	0	0	0	0	0
1kmE3159N2008	3159500	2008500	299.104	0.0242	0.558337	0	0	0	0	0.001297	0	0	0
1kmE3160N2008	3160500	2008500	273.831	0.027961	0.637186	0	0	0	0	0.017314	0	0	0
1kmE3162N2008	3162500	2008500	47.287	0.191137	0.284308	0	0	0	0	0.015879	0	0	0
1kmE3163N2008	3163500	2008500	47.287	0.191137	0.284308	0	0	0	0	0.003875	0	0	0
1kmE3164N2008	3164500	2008500	47.287	0.191137	0.284308	0	0	0	0	0.014353	0	0	0
1kmE3165N2008	3165500	2008500	47.287	0.191137	0.284308	0.141253	0	0	0	0.016655	0	0	0
1kmE3166N2008	3166500	2008500	47.287	0.191137	0.284308	0.364116	0	0	0	0.030494	0	0	0
1kmE3167N2008	3167500	2008500	47.287	0.191137	0.284308	0.261816	0	0	0	0.009665	0	0	0
1kmE3168N2008	3168500	2008500	47.287	0.191137	0.284308	0.023153	0	0	0	0.017937	0	0	0
1kmE3169N2008	3169500	2008500	47.287	0.191137	0.284308	0	0	0	0	0	0	0	0
1kmE3170N2008	3170500	2008500	47.287	0.191137	0.284308	0.053996	0	0	0	0.016178	0	0	0
1kmE3171N2008	3171500	2008500	47.287	0.191137	0.284308	0.287312	0	0	0	0	0	0	0
1kmE3172N2008	3172500	2008500	47.287	0.191137	0.284308	0.002028	0	0	0	0	0	0	0
1kmE3173N2008	3173500	2008500	79.0358	0.287795	0.495304	0.422022	0	0	0	0	0	0	0
1kmE3174N2008	3174500	2008500	84.514	0.304473	0.531711	0.343921	0	0	0	0.017813	0	0	0
1kmE3175N2008	3175500	2008500	133.027	0.295493	0.609471	0.386288	0	0	0	0	0	0	0
1kmE3176N2008	3176500	2008500	156.18	0.254242	0.588861	0.109448	0	0	0	0	0	0	0
1kmE3177N2008	3177500	2008500	157.066	0.252661	0.58807	0	0	0	0	0.007482	0	0	0
1kmE3178N2008	3178500	2008500	185.286	0.20234	0.562882	0	0	0	0	0.011406	0	0	0
1kmE3179N2008	3179500	2008500	244.662	0.096459	0.509884	0	0	0	0	0	0	0	0
1kmE3180N2008	3180500	2008500	257.866	0.064904	0.487887	0	0	0	0	0	0	0	0
1kmE3181N2008	3181500	2008500	266.917	0.052883	0.485061	0	0	0	0	0	0.212663	0	0
1kmE3183N2008	3183500	2008500	275.462	0.041534	0.482393	0	0	0	0	0.023979	0	0	1
1kmE3184N2008	3184500	2008500	149.26	0.164024	0.441803	0	0	0	0	0.015982	0	0	1
1kmE3185N2008	3185500	2008500	34.6875	0.293639	0.437599	0	0	0	0	0	0	0	1
1kmE3186N2008	3186500	2008500	35.7308	0.37419	0.541725	0	0	0	0	0.005141	0	0	0
1kmE3187N2008	3187500	2008500	33.9997	0.601078	0.736172	0	0	0	0	0.012726	0.311716	0	0
1kmE3188N2008	3188500	2008500	33.8484	0.612482	0.744586	0	0	0	0	0	0.009099	0	0
1kmE3189N2008	3189500	2008500	33.8484	0.612482	0.744586	0	0	0	0	0	0	0	0
1kmE3190N2008	3190500	2008500	33.8484	0.612482	0.744586	0	0	0	0	0.012716	0	0	0
1kmE3191N2008	3191500	2008500	33.8484	0.612482	0.744586	0	0	0	0	0.003375	0	0	0
1kmE3192N2008	3192500	2008500	29.6291	0.600347	0.740893	0	0	0	0	0	0	0	0
1kmE3193N2008	3193500	2008500	22.2816	0.579214	0.734462	0	0	0	0	0.016122	0	0	0
1kmE3194N2008	3194500	2008500	22.2798	0.579209	0.734461	0.238106	0	0	0	0	0	0	0
1kmE3195N2008	3195500	2008500	22.2798	0.579209	0.734461	0.190964	0	0	0	0	0	0	0
1kmE3196N2008	3196500	2008500	24.1126	0.758452	0.991956	0.439876	0	0	0	0	0	0	0
1kmE3197N2008	3197500	2008500	26.9232	1.03332	1.38683	0.296854	0	0	0	0.003125	0	0	0
1kmE3198N2008	3198500	2008500	26.9232	1.03332	1.38683	0.304524	0	0	0	0.014748	0	0	0
1kmE3199N2008	3199500	2008500	26.9232	1.03332	1.38683	0.176095	0	0	0	0.019162	0	0	0
1kmE3200N2008	3.20049e+06	2.0085e+06	26.9232	1.03332	1.38683	0	0	0	0	0	0	0	0
1kmE3201N2008	3.20102e+06	2.00887e+06	26.9232	1.03332	1.38683	0	0	0	0	0	0	0	0
1kmE3134N2009	3.1347e+06	2.00959e+06	23.8907	1.71783	2.66217	0.066522	0	0.091605	0	0	0	0	0
1kmE3135N2009	3.13522e+06	2.00972e+06	28.9187	1.99537	2.8965	0.018713	0	0	0	0	0	0	0
1kmE3136N2009	3.13688e+06	2.00979e+06	10.3792	0.972024	2.03245	0	0	0	0	0	0	0	0
1kmE3137N2009	3.13752e+06	2.00951e+06	20.7122	1.54239	2.51403	0	0	0	0	0	0	0	0
1kmE3138N2009	3138500	2009500	16.0647	1.28585	2.29743	0	0	0	0	0	0	0	0
1kmE3139N2009	3139500	2009500	21.5995	1.59136	2.55538	0	0	0	0	2.1e-05	0	0	0
1kmE3141N2009	3141500	2009500	39.3752	1.70961	2.73999	0	0	0	0	0.030205	0	0	0
1kmE3142N2009	3142500	2009500	75.2533	0.729153	2.20297	0	0	0	0.070221	0.014049	0	0	0
1kmE3143N2009	3143500	2009500	75.2533	0.729153	2.20297	0	0	0	0	0.015361	0	0	0
1kmE3144N2009	3144500	2009500	75.2533	0.729153	2.20297	0	0	0	0	0.01354	0	0	0
1kmE3145N2009	3145500	2009500	75.2533	0.729153	2.20297	0	0	0	0	0	0	0	0
1kmE3146N2009	3146500	2009500	76.4978	1.01333	2.42944	0	0	0	0	0	0	0	0
1kmE3147N2009	3147500	2009500	91.5435	2.04858	3.25478	0	0	0	0	0	0	0	0
1kmE3148N2009	3148500	2009500	876.763	1.48865	2.83178	0	0	0	0	0.023437	0	0	0
1kmE3149N2009	3149500	2009500	2282.25	0.041363	1.72003	0	0	0	0	0.0111	0	0	0
1kmE3150N2009	3150500	2009500	2282.25	0.041363	1.72003	0	0	0	0	0	0	0	0
1kmE3151N2009	3151500	2009500	2282.25	0.041363	1.72003	0	0	0	0	0	0	0	0
1kmE3152N2009	3152500	2009500	2276.52	0.041314	1.71667	0	0	0	0.074551	0	0	0	1
1kmE3153N2009	3153500	2009500	328.784	0.024379	0.573824	0	0	0	0	0	0	0	1
1kmE3154N2009	3154500	2009500	299.619	0.024125	0.556711	0	0	0	0	0	0	0	1
1kmE3155N2009	3155500	2009500	299.619	0.024125	0.556711	0	0	0	0	0	0	0	0
1kmE3156N2009	3156500	2009500	299.619	0.024125	0.556711	0	0	0	0.078203	0.018447	0.292811	0	0
1kmE3157N2009	3157500	2009500	299.619	0.024125	0.556711	0	0	0	0	0.074043	0.076654	0	0
1kmE3158N2009	3158500	2009500	299.619	0.024125	0.556711	0	0	0	0	0.00848	0	0	0
1kmE3159N2009	3159500	2009500	299.619	0.024125	0.556711	0	0	0	0	0.017793	0	0	0
1kmE3160N2009	3160500	2009500	299.619	0.024125	0.556711	0	0	0	0	0	0	0	0
1kmE3161N2009	3161500	2009500	213.913	0.080852	0.464188	0	0	0	0	0	0	0	0
1kmE3162N2009	3162500	2009500	47.287	0.191137	0.284308	0	0	0	0	0	0	0	0
1kmE3163N2009	3163500	2009500	47.287	0.191137	0.284308	0	0	0	0	0.01169	0	0	0
1kmE3164N2009	3164500	2009500	47.287	0.191137	0.284308	0.174641	0	0	0	0.001299	0	0	0
1kmE3165N2009	3165500	2009500	47.287	0.191137	0.284308	0.12014	0	0	0	0	0	0	0
1kmE3166N2009	3166500	2009500	47.287	0.191137	0.284308	0.168618	0	0	0	0.015606	0	0	0
1kmE3167N2009	3167500	2009500	47.287	0.191137	0.284308	0.002187	0	0	0	0	0	0	0
1kmE3168N2009	3168500	2009500	47.287	0.191137	0.284308	0.221022	0	0	0	0.001886	0	0	0
1kmE3169N2009	3169500	2009500	47.287	0.191137	0.284308	0	0	0	0	0.015684	0	0	0
1kmE3170N2009	3170500	2009500	47.287	0.191137	0.284308	0	0	0	0	0.016483	0	0	0
1kmE3171N2009	3171500	2009500	47.287	0.191137	0.284308	0.350274	0	0	0	0.001334	0	0	0
1kmE3172N2009	3172500	2009500	47.287	0.191137	0.284308	0.151491	0	0.19094	0	0	0	0	0
1kmE3173N2009	3173500	2009500	48.7331	0.19554	0.293919	0.066109	0	0.136442	0	0	0	0	0
1kmE3174N2009	3174500	2009500	72.5608	0.174567	0.306249	0.236916	0	0	0	0.016828	0	0	0
1kmE3175N2009	3175500	2009500	274.479	0.04233	0.481775	0.081207	0	0	0	0	0	0	0
1kmE3176N2009	3176500	2009500	275.462	0.041534	0.482393	0.311496	0	0	0	0	0	0	0
1kmE3177N2009	3177500	2009500	275.462	0.041534	0.482393	0.012887	0	0	0	0.011153	0	0	0
1kmE3178N2009	3178500	2009500	275.462	0.041534	0.482393	0.078352	0.009856	0	0	0.005653	0	0	0
1kmE3179N2009	3179500	2009500	275.462	0.041534	0.482393	0.211841	0.000492	0	0	0	0	0	0
1kmE3180N2009	3180500	2009500	275.462	0.041534	0.482393	0.279155	0	0	0	0	0	0	0
1kmE3181N2009	3181500	2009500	275.462	0.041534	0.482393	0	0	0	0	0.018784	0	0	0
1kmE3182N2009	3182500	2009500	275.462	0.041534	0.482393	0.020879	0	0	0	0.016032	0.003052	0	0
1kmE3183N2009	3183500	2009500	264.604	0.05067	0.476413	0.26019	0	0	0	0.013248	0	0	1
1kmE3184N2009	3184500	2009500	59.592	0.223162	0.363504	0.231886	0	0	0	0.015972	0	0	1
1kmE3185N2009	3185500	2009500	32.7961	0.245708	0.348747	0	0	0	0	0	0	0	1
1kmE3186N2009	3186500	2009500	32.8731	0.272544	0.37771	0	0	0	0	0	0	0	0
1kmE3187N2009	3187500	2009500	33.7745	0.586723	0.716786	0	0	0	0	0.008583	0.300525	0	1
1kmE3188N2009	3188500	2009500	33.8484	0.612482	0.744586	0	0	0	0	0.019495	0	0	1
1kmE3189N2009	3189500	2009500	33.8484	0.612482	0.744586	0	0	0	0	0.024679	0	0	0
1kmE3190N2009	3190500	2009500	33.8484	0.612482	0.744586	0	0	0	0	0.030511	0	0	0
1kmE3191N2009	3191500	2009500	33.8484	0.612482	0.744586	0	0	0	0	0.002306	0	0	0
1kmE3192N2009	3192500	2009500	33.8484	0.612482	0.744586	0	0	0	0	0	0	0	0
1kmE3193N2009	3193500	2009500	26.9789	0.592724	0.738574	0	0	0	0	0.015174	0	0	0
1kmE3194N2009	3194500	2009500	22.2798	0.579209	0.734461	0.004204	0	0	0	0	0	0	0
1kmE3195N2009	3195500	2009500	23.1542	0.664724	0.85731	0.229354	0	0	0	0	0	0	0
1kmE3196N2009	3196500	2009500	26.6653	1.0081	1.35059	0.426931	0	0.020577	0	0.008495	0	0	0
1kmE3197N2009	3197500	2009500	26.9232	1.03332	1.38683	0.197843	0	0	0	0.017801	0	0	1
1kmE3198N2009	3198500	2009500	26.9232	1.03332	1.38683	0.302811	0	0	0	0	0	0	0
1kmE3199N2009	3199500	2009500	26.9052	1.03093	1.38789	0.337316	0	0	0	0.016585	0	0	1
1kmE3200N2009	3200500	2009500	26.2832	0.94818	1.4245	0	0	0	0	0	0	0	1
1kmE3201N2009	3.20108e+06	2.00951e+06	25.7608	0.878683	1.45525	0	0	0	0	0	0	0	0
1kmE3134N2010	3.1347e+06	2.01043e+06	11.2905	1.02233	2.07492	0.319427	0	0.057526	0	0	0	0	0
1kmE3135N2010	3.13549e+06	2.01051e+06	13.8118	1.1615	2.19243	0.199508	0	0	0	0	0	0	0
1kmE3136N2010	3.13651e+06	2.01052e+06	8.38651	0.862033	1.93958	0.355065	0	0	0	0	0	0	0
1kmE3137N2010	3137500	2010500	8.38651	0.862033	1.93958	0.110101	0.003489	0	0	0.008592	0	0	0
1kmE3138N2010	3138500	2010500	8.38651	0.862033	1.93958	0	0	0	0	0.016597	0	0	0
1kmE3139N2010	3139500	2010500	19.602	1.4811	2.46229	0	0	0	0	0.017046	0	0	0
1kmE3140N2010	3140500	2010500	28.9187	1.99537	2.8965	0	0	0	0	0.00015	0	0	0
1kmE3141N2010	3141500	2010500	48.7915	1.45229	2.59905	0	0	0	0	0.001683	0	0	0
1kmE3142N2010	3142500	2010500	75.2533	0.729153	2.20297	0	0	0	0.028792	0	0	0	0
1kmE3143N2010	3143500	2010500	75.2533	0.729153	2.20297	0	0	0	0.05121	0.018257	0	0	0
1kmE3144N2010	3144500	2010500	75.2533	0.729153	2.20297	0	0	0	0	0	0	0	0
1kmE3145N2010	3145500	2010500	75.2564	0.72915	2.20296	0	0	0	0	0	0	0	0
1kmE3146N2010	3146500	2010500	75.5327	0.728906	2.20222	0	0	0	0	0	0	0	0
1kmE3147N2010	3147500	2010500	1485.51	0.352165	1.94418	0	0	0	0	0	0	0	0
1kmE3148N2010	3148500	2010500	2270.68	0.053277	1.72918	0	0	0	0	0	0	0	0
1kmE3149N2010	3149500	2010500	2282.25	0.041363	1.72003	0	0	0	0	0.024474	0	0	0
1kmE3151N2010	3151500	2010500	2282.25	0.041363	1.72003	0	0	0	0	0	0	0	0
1kmE3152N2010	3152500	2010500	2282.11	0.041362	1.71995	0	0	0	0.074128	0	0	0	1
1kmE3153N2010	3153500	2010500	542.759	0.026239	0.699375	0	0	0	0	0	0	0	1
1kmE3154N2010	3154500	2010500	299.619	0.024125	0.556711	0	0	0	0	0	0	0	1
1kmE3155N2010	3155500	2010500	299.619	0.024125	0.556711	0	0	0	0	0.013817	0	0	1
1kmE3157N2010	3157500	2010500	299.619	0.024125	0.556711	0	0	0	0	0.062501	0	0	0
1kmE3158N2010	3158500	2010500	299.619	0.024125	0.556711	0	0	0	0	0.010131	0	0	0
1kmE3159N2010	3159500	2010500	299.619	0.024125	0.556711	0	0	0	0	0	0	0	0
1kmE3160N2010	3160500	2010500	299.619	0.024125	0.556711	0	0	0	0	0	0	0	0
1kmE3161N2010	3161500	2010500	297.844	0.0253	0.554795	0	0	0	0	0	0	0	0
1kmE3162N2010	3162500	2010500	77.8768	0.170891	0.317331	0	0	0	0	0	0	0	0
1kmE3163N2010	3163500	2010500	47.287	0.191137	0.284308	0.011238	0	0	0	0	0	0	0
1kmE3164N2010	3164500	2010500	47.287	0.191137	0.284308	0.297872	0	0	0	0	0	0	0
1kmE3165N2010	3165500	2010500	47.287	0.191137	0.284308	0.290907	0	0	0	0	0	0	0
1kmE3166N2010	3166500	2010500	47.287	0.191137	0.284308	0.124813	0	0	0	0.015964	0	0	0
1kmE3167N2010	3167500	2010500	47.287	0.191137	0.284308	0.333537	0	0	0	0	0	0	0
1kmE3168N2010	3168500	2010500	47.287	0.191137	0.284308	0.219788	0	0	0	0.016238	0	0	0
1kmE3169N2010	3169500	2010500	47.287	0.191137	0.284308	0	0	0	0	0	0	0	0
1kmE3170N2010	3170500	2010500	47.287	0.191137	0.284308	0	0	0	0	0	0	0	0
1kmE3171N2010	3171500	2010500	47.287	0.191137	0.284308	0.252823	0	0	0	0.020038	0	0	0
1kmE3172N2010	3172500	2010500	47.287	0.191137	0.284308	0.009346	0	0	0	0	0	0	0
1kmE3173N2010	3173500	2010500	47.287	0.191137	0.284308	0.251837	0	0	0	0.009865	0	0	0
1kmE3174N2010	3174500	2010500	168.519	0.111652	0.389552	0.296524	0	0	0	0.006658	0	0	0
1kmE3175N2010	3175500	2010500	275.462	0.041534	0.482393	0.03898	0	0	0	0	0	0	0
1kmE3176N2010	3176500	2010500	275.462	0.041534	0.482393	0.239314	0	0	0	0	0	0	0
1kmE3177N2010	3177500	2010500	275.462	0.041534	0.482393	0.230631	0.013297	0	0	0	0	0	0
1kmE3178N2010	3178500	2010500	275.462	0.041534	0.482393	0.275669	0.000665	0	0	0.015329	0	0	0
1kmE3179N2010	3179500	2010500	275.462	0.041534	0.482393	0.06335	0	0	0	0	0.014304	0	0
1kmE3180N2010	3180500	2010500	275.462	0.041534	0.482393	0.510942	0	0	0	0.008517	0	0	0
1kmE3181N2010	3181500	2010500	275.462	0.041534	0.482393	0	0	0	0	0.023281	0	0	1
1kmE3182N2010	3182500	2010500	275.462	0.041534	0.482393	0.012389	0	0	0	0.013756	0	0	0
1kmE3183N2010	3183500	2010500	261.908	0.052939	0.474928	0.323899	0	0	0	0.015773	0	0	0
1kmE3184N2010	3184500	2010500	74.9397	0.210249	0.371957	0.184614	0	0	0	0.021313	0	0	1
1kmE3185N2010	3185500	2010500	32.7961	0.245708	0.348747	0	0	0	0	0.024905	0	0	1
1kmE3186N2010	3186500	2010500	32.7961	0.245708	0.348747	0	0	0	0	0.015009	0	0	0
1kmE3187N2010	3187500	2010500	33.3185	0.427782	0.545249	0	0	0	0	0.01501	0.306414	0	0
1kmE3188N2010	3188500	2010500	33.8484	0.612482	0.744586	0	0	0	0	0.012106	0	0	0
1kmE3189N2010	3189500	2010500	33.8484	0.612482	0.744586	0	0	0	0	0.010578	0	0	1
1kmE3190N2010	3190500	2010500	33.8484	0.612482	0.744586	0.080165	0	0	0	0.030025	0	0	0
1kmE3191N2010	3191500	2010500	33.8484	0.612482	0.744586	0.28355	0	0	0	0.020484	0	0	0
1kmE3192N2010	3192500	2010500	33.8484	0.612482	0.744586	0.05891	0	0	0	0	0	0	0
1kmE3193N2010	3193500	2010500	33.7969	0.612334	0.744541	0	0	0	0	0.028713	0	0	0
1kmE3194N2010	3194500	2010500	30.2263	0.602065	0.741416	0.11015	0	0	0	0.015632	0	0	0
1kmE3195N2010	3195500	2010500	25.3211	0.906088	1.23178	0.219985	0	0	0	0.015554	0	0	0
1kmE3196N2010	3196500	2010500	26.9232	1.03332	1.38683	0.315287	0	0.027841	0	0.008824	0	0	1
1kmE3197N2010	3197500	2010500	26.9232	1.03332	1.38683	0.345511	0	0	0	0	0	0	1
1kmE3198N2010	3198500	2010500	26.3807	0.96115	1.41876	0.543553	0	0	0	0	0	0	0
1kmE3199N2010	3199500	2010500	24.0277	0.648124	1.55727	0.270539	0	0	0	0.000825	0	0	0
1kmE3200N2010	3200500	2010500	23.5777	0.588255	1.58376	0	0	0	0	0.014332	0	0	0
1kmE3201N2010	3.2013e+06	2.01065e+06	23.5777	0.588255	1.58376	0.230735	0.011137	0	0	0	0	0	0
1kmE3202N2010	3.20201e+06	2.01099e+06	23.5777	0.588255	1.58376	0	0	0	0	0	0	0	0
1kmE3131N2011	3.13169e+06	2.01185e+06	108.181	0.626881	1.9869	0	0	0	0	0	0	0	0
1kmE3132N2011	3.13249e+06	2.01187e+06	108.181	0.626881	1.9869	0	0	0	0	0	0	0	0
1kmE3133N2011	3.13355e+06	2.01181e+06	108.181	0.626881	1.9869	0	0	0	0	0	0	0	0
1kmE3134N2011	3.13459e+06	2.01163e+06	81.3465	0.690113	1.97417	0.369841	0	0.038409	0	0	0	0	0
1kmE3135N2011	3135500	2011500	9.06087	0.860444	1.93989	0.489602	0	0.003481	0	0.00172	0	0	0
1kmE3136N2011	3136500	2011500	8.38651	0.862033	1.93958	0.349845	0	0	0	0.02081	0	0	0
1kmE3137N2011	3137500	2011500	8.38651	0.862033	1.93958	0.126847	0	0	0	0.007018	0	0	0
1kmE3138N2011	3138500	2011500	8.38651	0.862033	1.93958	0.052084	0	0	0	0	0	0	0
1kmE3139N2011	3139500	2011500	24.7112	1.76312	2.70041	0	0	0	0	0	0	0	0
1kmE3140N2011	3140500	2011500	28.9187	1.99537	2.8965	0	0	0	0	0	0	0	0
1kmE3141N2011	3141500	2011500	60.7905	1.05556	2.29137	0	0	0	0	0	0	0	0
1kmE3142N2011	3142500	2011500	69.3321	0.743741	2.01765	0	0	0	0	0	0	0	0
1kmE3143N2011	3143500	2011500	75.2533	0.729153	2.20297	0	0	0	0.081746	0.001133	0	0	0
1kmE3144N2011	3144500	2011500	96.1077	0.710681	2.14687	0	0	0	5e-06	0.016273	0	0	0
1kmE3145N2011	3145500	2011500	133.216	0.677811	2.04704	0	0	0	0	0	0	0	0
1kmE3146N2011	3146500	2011500	147.01	0.665593	2.00993	0	0	0	0	0	0	0	0
1kmE3147N2011	3147500	2011500	815.62	0.469028	1.91442	0	0	0	0	0	0	0	0
1kmE3148N2011	3148500	2011500	2150.39	0.079681	1.73693	0	0	0	0	0	0	0	0
1kmE3149N2011	3149500	2011500	2282.25	0.041363	1.72003	0	0	0	0	0	0	0	0
1kmE3151N2011	3151500	2011500	2282.25	0.041363	1.72003	0	0	0	0	0.015086	0	0	0
1kmE3152N2011	3152500	2011500	2282.25	0.041363	1.72003	0	0	0	0.033401	0.015073	0	0	0
1kmE3153N2011	3153500	2011500	1050.21	0.030651	0.997125	0	0	0	0.040024	0.015401	0	0	1
1kmE3154N2011	3154500	2011500	299.619	0.024125	0.556711	0	0	0	0	0.017422	0	0	1
1kmE3155N2011	3155500	2011500	299.619	0.024125	0.556711	0	0	0	0	0.030835	0	0	1
1kmE3156N2011	3156500	2011500	299.619	0.024125	0.556711	0	0	0	0.07212	0.015001	0	0	1
1kmE3157N2011	3157500	2011500	299.619	0.024125	0.556711	0	0	0	0	0.074248	0	0	1
1kmE3158N2011	3158500	2011500	299.619	0.024125	0.556711	0	0	0	0	0.015559	0	0	1
1kmE3159N2011	3159500	2011500	299.619	0.024125	0.556711	0	0	0	0	0.015105	0	0	0
1kmE3160N2011	3160500	2011500	299.619	0.024125	0.556711	0	0	0	0	0.015648	0	0	0
1kmE3161N2011	3161500	2011500	299.619	0.024125	0.556711	0	0	0	0	0.006691	0	0	0
1kmE3162N2011	3162500	2011500	168.139	0.111148	0.414773	0	0	0	0	0	0	0	0
1kmE3163N2011	3163500	2011500	47.287	0.191137	0.284308	0.266916	0	0	0	0	0	0	0
1kmE3164N2011	3164500	2011500	47.287	0.191137	0.284308	0.340281	0	0	0	0	0	0	0
1kmE3165N2011	3165500	2011500	47.287	0.191137	0.284308	0.469955	0	0	0	0.02177	0	0	0
1kmE3166N2011	3166500	2011500	47.287	0.191137	0.284308	0.533623	0	0	0	0.004488	0	0	0
1kmE3167N2011	3167500	2011500	47.287	0.191137	0.284308	0.474072	0	0	0	0	0	0	0
1kmE3168N2011	3168500	2011500	47.287	0.191137	0.284308	0.176553	0	0	0	0.012559	0	0	0
1kmE3169N2011	3169500	2011500	47.287	0.191137	0.284308	0.0742	0	0	0	0.003171	0	0	0
1kmE3170N2011	3170500	2011500	47.287	0.191137	0.284308	0	0	0	0	0	0	0	0
1kmE3172N2011	3172500	2011500	47.287	0.191137	0.284308	0.255938	0	0	0	0.028408	0	0	0
1kmE3173N2011	3173500	2011500	100.023	0.156561	0.330089	0.476029	0	0	0	0.021945	0	0	0
1kmE3174N2011	3174500	2011500	275.43	0.041556	0.482364	0.342593	0	0	0	0	0	0	0
1kmE3175N2011	3175500	2011500	275.462	0.041534	0.482393	0.233708	0	0	0	0	0	0	0
1kmE3176N2011	3176500	2011500	275.462	0.041534	0.482393	0.236806	0	0	0	0	0	0	0
1kmE3177N2011	3177500	2011500	275.462	0.041534	0.482393	0.275488	0.024383	0	0	0	0	0	0
1kmE3178N2011	3178500	2011500	275.462	0.041534	0.482393	0.280874	0	0	0	0.024498	0.102502	0	0
1kmE3179N2011	3179500	2011500	275.462	0.041534	0.482393	0.172887	0	0	0	0	0.303282	0	1
1kmE3180N2011	3180500	2011500	275.462	0.041534	0.482393	0.077881	0	0	0	0.026644	0	0	0
1kmE3181N2011	3181500	2011500	275.462	0.041534	0.482393	0	0	0	0	0.016602	0	0	0
1kmE3182N2011	3182500	2011500	275.462	0.041534	0.482393	0.206531	0	0	0	0.00456	0	0	0
1kmE3183N2011	3183500	2011500	275.462	0.041534	0.482393	0.303886	0	0	0	0	0	0	0
1kmE3184N2011	3184500	2011500	149.459	0.147551	0.412998	0.298736	0	0	0	0	0	0	1
1kmE3185N2011	3185500	2011500	32.7961	0.245708	0.348747	0.18155	0	0	0	0.016854	0	0	0
1kmE3186N2011	3186500	2011500	32.7961	0.245708	0.348747	0	0	0	0	0	0	0	1
1kmE3187N2011	3187500	2011500	32.9721	0.307071	0.414973	0	0	0	0	0	0.274603	0	0
1kmE3188N2011	3188500	2011500	33.8483	0.612439	0.744539	0	0	0	0	0	0.028593	0	0
1kmE3189N2011	3189500	2011500	33.8484	0.612482	0.744586	0	0	0	0	0	0	0	1
1kmE3190N2011	3190500	2011500	33.8484	0.612482	0.744586	0.276315	0	0.000527	0	0.01846	0	0	1
1kmE3191N2011	3191500	2011500	33.8484	0.612482	0.744586	0.163501	0	0.002031	0	0.003711	0	0	0
1kmE3192N2011	3192500	2011500	33.8484	0.612482	0.744586	0.340451	0	0	0	0.01634	0	0	1
1kmE3193N2011	3193500	2011500	33.8484	0.612482	0.744586	0.01578	0	0	0	0.017266	0	0	1
1kmE3194N2011	3194500	2011500	29.7636	0.635197	0.845928	0.261612	0	0	0	0	0	0	1
1kmE3195N2011	3195500	2011500	17.1767	0.709936	1.16404	0	0	0	0	0	0	0	0
1kmE3196N2011	3196500	2011500	19.2316	0.778168	1.21108	0.22734	0	0	0	0	0	0	0
1kmE3197N2011	3197500	2011500	20.6949	0.82671	1.24451	0.227999	0	0	0	0	0	0	0
1kmE3198N2011	3198500	2011500	18.3904	0.718957	1.21748	0.280059	0	0	0	0.001567	0	0	0
1kmE3199N2011	3199500	2011500	22.0357	0.616051	1.48393	0.299698	0	0	0	0.017194	0	0	1
1kmE3200N2011	3200500	2011500	23.5777	0.588255	1.58376	0	0	0	0	0.02331	0	0	1
1kmE3201N2011	3201500	2011500	23.5777	0.588255	1.58376	0.001914	0.01393	0	0	0.004508	0	0	0
1kmE3202N2011	3.2024e+06	2.01165e+06	23.5777	0.588255	1.58376	0.138446	0.028663	0	0	0	0	0	0
1kmE3203N2011	3.2031e+06	2.01187e+06	23.5777	0.588255	1.58376	0.003929	0	0	0	0	0	0	0
1kmE3130N2012	3.13075e+06	2.01285e+06	108.181	0.626881	1.9869	0	0	0	0	0	0	0	0
1kmE3131N2012	3.13152e+06	2.01251e+06	108.181	0.626881	1.9869	0	0	0	0	0	0	0	1
1kmE3132N2012	3132500	2012500	108.181	0.626881	1.9869	0	0	0	0	0	0	0	1
1kmE3133N2012	3133500	2012500	108.181	0.626881	1.9869	0	0	0	0	0.0049	0	0	0
1kmE3134N2012	3134500	2012500	108.181	0.626881	1.9869	0.005425	0	0	0	0.016384	0	0	0
1kmE3135N2012	3135500	2012500	35.2806	0.764745	1.86013	0.320977	0	0	0	0.015996	0	0	0
1kmE3136N2012	3136500	2012500	8.38651	0.862033	1.93958	0.1978	0	0	0	0	0	0	0
1kmE3137N2012	3137500	2012500	8.38651	0.862033	1.93958	0.27519	0	0	0	0	0	0	0
1kmE3138N2012	3138500	2012500	8.38651	0.862033	1.93958	0.255774	0	0	0	0	0	0	0
1kmE3139N2012	3139500	2012500	21.5567	1.33438	2.14952	0.318325	0	0	0	0	0	0	0
1kmE3140N2012	3140500	2012500	31.9764	1.4521	1.99533	0	0	0	0	0	0	0	0
1kmE3141N2012	3141500	2012500	40.5663	0.819003	1.1255	0	0	0	0	0	0	0	0
1kmE3142N2012	3142500	2012500	36.6001	0.82438	0.993183	0	0	0	0	0	0	0	0
1kmE3143N2012	3143500	2012500	75.1254	0.750214	1.75209	0	0	0	0.005248	0	0	0	0
1kmE3144N2012	3144500	2012500	149.677	0.663231	2.00276	0	0	0	0.082389	0.012335	0	0	1
1kmE3145N2012	3145500	2012500	153.353	0.659975	1.99287	0	0	0	0	0.005755	0	0	0
1kmE3146N2012	3146500	2012500	153.353	0.659975	1.99287	0	0	0	0	0	0	0	0
1kmE3147N2012	3147500	2012500	153.353	0.659975	1.99287	0	0	0	0	0	0	0	0
1kmE3148N2012	3148500	2012500	1674.74	0.217851	1.79764	0	0	0	0	0	0	0	0
1kmE3149N2012	3149500	2012500	2260.86	0.041588	1.68862	0	0	0	0	0	0	0	0
1kmE3150N2012	3150500	2012500	2196.2	0.042266	1.5937	0	0	0	0	0.008684	0	0	0
1kmE3151N2012	3151500	2012500	2094.41	0.043333	1.44425	0	0	0	0	0.019503	0	0	0
1kmE3152N2012	3152500	2012500	2178.34	0.042453	1.56747	0	0	0	0	0	0.067609	0	0
1kmE3153N2012	3153500	2012500	1169.17	0.032303	1.03858	0	0	0	0.073084	0	0	0	1
1kmE3154N2012	3154500	2012500	299.619	0.024125	0.556711	0	0	0	0	0.017699	0	0	1
1kmE3155N2012	3155500	2012500	299.619	0.024125	0.556711	0	0	0	0	0	0	0	1
1kmE3156N2012	3156500	2012500	299.619	0.024125	0.556711	0	0	0	0.070597	0	0	0	1
1kmE3157N2012	3157500	2012500	299.619	0.024125	0.556711	0	0	0	0	0.050521	0	0	1
1kmE3158N2012	3158500	2012500	299.619	0.024125	0.556711	0	0	0	0	0	0	0	1
1kmE3159N2012	3159500	2012500	299.619	0.024125	0.556711	0	0	0	0	0	0	0	0
1kmE3160N2012	3160500	2012500	299.619	0.024125	0.556711	0	0	0	0	0	0	0	0
1kmE3161N2012	3161500	2012500	299.619	0.024125	0.556711	0	0	0	0	0.010522	0	0	0
1kmE3162N2012	3162500	2012500	298.385	0.024942	0.555379	0	0	0	0	0.016322	0	0	0
1kmE3163N2012	3163500	2012500	822.37	0.051656	0.493771	0.108404	0	0	0	0.017067	0	0	0
1kmE3164N2012	3164500	2012500	1067.9	0.073657	0.448975	0.256944	0	0	0	0.016275	0	0	0
1kmE3165N2012	3165500	2012500	763.701	0.108673	0.399895	0.239014	0	0	0	0.03791	0	0	0
1kmE3166N2012	3166500	2012500	47.287	0.191137	0.284308	0.187795	0.026436	0	0	0.036003	0	0	0
1kmE3167N2012	3167500	2012500	47.287	0.191137	0.284308	0.053288	0	0	0	0.016068	0	0	0
1kmE3168N2012	3168500	2012500	47.287	0.191137	0.284308	0	0	0	0	0.007953	0	0	0
1kmE3169N2012	3169500	2012500	47.287	0.191137	0.284308	0.241727	0	0	0	0.016981	0	0	0
1kmE3170N2012	3170500	2012500	47.287	0.191137	0.284308	0	0	0	0	0	0	0	0
1kmE3172N2012	3172500	2012500	48.2737	0.19049	0.285165	0	0	0	0	0.00084	0	0	0
1kmE3173N2012	3173500	2012500	225.98	0.073978	0.439436	0.015504	0	0	0	0.017448	0.205767	0	0
1kmE3174N2012	3174500	2012500	275.462	0.041534	0.482393	0.244921	0	0	0	0	0.055434	0	0
1kmE3175N2012	3175500	2012500	275.462	0.041534	0.482393	0.18113	0	0	0	0	0	0	0
1kmE3176N2012	3176500	2012500	275.462	0.041534	0.482393	0.348314	0	0	0	0	0	0	0
1kmE3178N2012	3178500	2012500	275.462	0.041534	0.482393	0.378494	0	0	0	0.007966	0.148036	0	0
1kmE3179N2012	3179500	2012500	275.462	0.041534	0.482393	0.14772	0	0	0	0.020675	0.014895	0	0
1kmE3180N2012	3180500	2012500	275.462	0.041534	0.482393	0	0	0	0	0.044079	0	0	0
1kmE3181N2012	3181500	2012500	275.462	0.041534	0.482393	0.192178	0	0	0	0.00956	0	0	0
1kmE3182N2012	3182500	2012500	274.433	0.042401	0.481826	0.25115	0	0	0	0	0	0	0
1kmE3183N2012	3183500	2012500	123.076	0.169749	0.398467	0.226136	0	0	0	0	0	0	0
1kmE3184N2012	3184500	2012500	38.5579	0.24086	0.35192	0.282271	0	0	0	0	0	0	0
1kmE3185N2012	3185500	2012500	32.7961	0.245708	0.348747	0.132892	0	0	0	0.015723	0	0	0
1kmE3186N2012	3186500	2012500	32.7961	0.245708	0.348747	0	0	0	0	0	0	0	1
1kmE3187N2012	3187500	2012500	32.7961	0.245708	0.348747	0	0	0	0	0	0.065577	0	0
1kmE3188N2012	3188500	2012500	33.5922	0.523187	0.648215	0	0	0	0	0	0.255236	0	1
1kmE3189N2012	3189500	2012500	33.8484	0.612482	0.744586	0.02516	0	0	0	0	0	0	0
1kmE3190N2012	3190500	2012500	33.8484	0.612482	0.744586	0.286384	0	0.005172	0	0.015162	0	0	0
1kmE3191N2012	3191500	2012500	33.8484	0.612482	0.744586	0.504731	0	0.103493	0	0	0	0	0
1kmE3192N2012	3192500	2012500	33.8484	0.612482	0.744586	0.300166	0	0	0	0.006642	0	0	1
1kmE3193N2012	3193500	2012500	33.2939	0.615566	0.758345	1.2e-05	0	0	0	0.008955	0	0	1
1kmE3194N2012	3194500	2012500	19.9274	0.689892	1.08996	0.250672	0	0	0	0	0	0	1
1kmE3195N2012	3195500	2012500	17.0524	0.705879	1.16128	0.058835	0	0	0	0	0	0	0
1kmE3196N2012	3196500	2012500	17.0524	0.705879	1.16128	0.402778	0	0	0	0	0	0	1
1kmE3197N2012	3197500	2012500	17.0524	0.705879	1.16128	0.232408	0	0	0	0	0	0	0
1kmE3198N2012	3198500	2012500	17.0524	0.705879	1.16128	0.21881	0	0	0	0.021616	0	0	0
1kmE3199N2012	3199500	2012500	18.1251	0.686544	1.23073	0.123154	0	0	0	0	0	0	0
1kmE3200N2012	3200500	2012500	23.4179	0.591134	1.57342	0	0	0	0	0	0	0	0
1kmE3201N2012	3201500	2012500	23.5777	0.588255	1.58376	0	0	0	0	0.013977	0	0	0
1kmE3202N2012	3202500	2012500	23.5777	0.588255	1.58376	0.206861	0	0	0	0.0175	0	0	0
1kmE3203N2012	3.20347e+06	2.01254e+06	23.5777	0.588255	1.58376	0.369475	0	0	0	0.010328	0	0	0
1kmE3204N2012	3.20412e+06	2.01273e+06	23.5777	0.588255	1.58376	0.101565	0	0	0	0	0	0	0
1kmE3129N2013	3.12991e+06	2.01386e+06	108.181	0.626881	1.9869	0	0	0	0	0	0	0	0
1kmE3130N2013	3.13053e+06	2.01352e+06	108.181	0.626881	1.9869	0	0	0	0	0	0	0	0
1kmE3131N2013	3131500	2013500	108.181	0.626881	1.9869	0	0	0	0	0	0	0	0
1kmE3132N2013	3132500	2013500	108.181	0.626881	1.9869	0	0	0	0	0.004345	0	0	0
1kmE3133N2013	3133500	2013500	108.181	0.626881	1.9869	0	0	0	0	0.016291	0	0	0
1kmE3134N2013	3134500	2013500	93.7156	0.364005	1.1728	0	0	0	0	0	0	0	0
1kmE3135N2013	3135500	2013500	44.7198	0.499174	1.20317	0.201118	0	0	0	0	0	0	0
1kmE3136N2013	3136500	2013500	8.38651	0.862033	1.93958	0	0	0	0	0	0	0	0
1kmE3137N2013	3137500	2013500	8.38651	0.862033	1.93958	0	0	0	0	0	0	0	0
1kmE3138N2013	3138500	2013500	9.58757	0.860624	1.88816	0.054184	0	0	0	0	0	0	0
1kmE3139N2013	3139500	2013500	30.3485	0.836265	0.999449	0.191324	0	0	0	0	0	0	0
1kmE3140N2013	3140500	2013500	33.0734	0.833068	0.882803	0	0	0	0	0	0	0	0
1kmE3141N2013	3141500	2013500	33.0734	0.833068	0.882803	0	0	0	0	0	0	0	0
1kmE3142N2013	3142500	2013500	33.0734	0.833068	0.882803	0	0	0	0	0	0	0	0
1kmE3143N2013	3143500	2013500	63.0754	0.789893	1.15969	0	0	0	0	0	0	0	0
1kmE3144N2013	3144500	2013500	153.353	0.659975	1.99287	0	0	0	0.028519	0	0	0	0
1kmE3145N2013	3145500	2013500	153.353	0.659975	1.99287	0	0	0	0.07214	0.018308	0	0	0
1kmE3146N2013	3146500	2013500	153.353	0.659975	1.99287	0	0	0	0	0.001617	0	0	0
1kmE3147N2013	3147500	2013500	153.353	0.659975	1.99287	0	0	0	0	0	0	0	0
1kmE3148N2013	3148500	2013500	1832.1	0.123224	1.49878	0	0	0	0	0	0	0	0
1kmE3149N2013	3149500	2013500	1969.65	0.044641	1.26108	0	0	0	0	0	0	0	0
1kmE3150N2013	3150500	2013500	1969.65	0.044641	1.26108	0	0	0	0	0	0	0	1
1kmE3152N2013	3152500	2013500	1969.65	0.044641	1.26108	0	0	0	0	1e-06	0.861997	0	0
1kmE3153N2013	3153500	2013500	1116.04	0.034155	0.901052	0	0	0	0.072254	0.015528	0.112344	0	0
1kmE3154N2013	3154500	2013500	299.619	0.024125	0.556711	0	0	0	0	0.002877	0	0	0
1kmE3155N2013	3155500	2013500	451.623	0.022498	0.554586	0	0	0	0	0	0	0	1
1kmE3156N2013	3156500	2013500	817.027	0.018586	0.549476	0	0	0	0.070597	0	0	0	0
1kmE3157N2013	3157500	2013500	792.893	0.018845	0.549814	0	0	0	0	0.050562	0	0	0
1kmE3158N2013	3158500	2013500	395.183	0.023102	0.555375	0.026281	0	0	0	0	0	0	0
1kmE3159N2013	3159500	2013500	299.619	0.024125	0.556711	0.278004	0	0	0	0	0	0	0
1kmE3160N2013	3160500	2013500	299.619	0.024125	0.556711	0.056756	0	0	0	0	0	0	0
1kmE3161N2013	3161500	2013500	299.619	0.024125	0.556711	0	0	0	0	0	0	0	0
1kmE3162N2013	3162500	2013500	370.21	0.023369	0.555724	0	0	0	0	0	0	0	0
1kmE3163N2013	3163500	2013500	1432.17	0.012001	0.540874	0	0	0	0	0	0	0	0
1kmE3164N2013	3164500	2013500	1621.12	0.009978	0.538232	0.218056	0	0	0	0.012424	0	0	0
1kmE3165N2013	3165500	2013500	1515.71	0.022112	0.521225	0.240183	0	0	0	0.006524	0	0	0
1kmE3166N2013	3166500	2013500	544.709	0.133881	0.364563	0	0.008033	0	0	0	0	0	0
1kmE3167N2013	3167500	2013500	443.415	0.14554	0.34822	0	0	0	0	0	0	0	0
1kmE3168N2013	3168500	2013500	115.846	0.211087	0.313783	0	0	0	0	0	0	0	0
1kmE3169N2013	3169500	2013500	47.287	0.191137	0.284308	0.096429	0	0	0	0.011677	0	0	0
1kmE3170N2013	3170500	2013500	39.0121	0.2748	0.337676	0.15626	0	0	0	0.006829	0	0	0
1kmE3171N2013	3171500	2013500	36.7113	0.298063	0.352515	0	0	0	0	0	0	0	1
1kmE3175N2013	3175500	2013500	275.462	0.041534	0.482393	0	0	0	0	0	0.017243	0	0
1kmE3176N2013	3176500	2013500	275.462	0.041534	0.482393	0.001641	0	0	0	0	0.501615	0	0
1kmE3178N2013	3178500	2013500	275.462	0.041534	0.482393	0.095345	0	0	0.036677	0.041961	0.438508	0	0
1kmE3180N2013	3180500	2013500	275.462	0.041534	0.482393	0.280323	5e-06	0	0	0.003003	0	0	0
1kmE3181N2013	3181500	2013500	269.587	0.046478	0.479157	0.382383	0	0	0	0	0	0	0
1kmE3182N2013	3182500	2013500	114.204	0.177213	0.393581	0.249361	0	0	0	0	0	0	0
1kmE3183N2013	3183500	2013500	32.7961	0.245708	0.348747	0.085043	0	0	0	0	0	0	0
1kmE3184N2013	3184500	2013500	32.7961	0.245708	0.348747	0	0	0	0	0	0	0	0
1kmE3185N2013	3185500	2013500	32.7961	0.245708	0.348747	0	0	0	0	0.015278	0	0	0
1kmE3186N2013	3186500	2013500	32.7961	0.245708	0.348747	0	0	0	0	0	0	0	1
1kmE3187N2013	3187500	2013500	32.7961	0.245708	0.348747	0	0	0	0	0	0	0	1
1kmE3188N2013	3188500	2013500	32.9645	0.304409	0.4121	0.070509	0	0	0	0.012103	0.309449	0	0
1kmE3189N2013	3189500	2013500	33.6061	0.528021	0.653431	0.403067	0	0	0	0.015323	0	0	0
1kmE3190N2013	3190500	2013500	33.8484	0.612482	0.744586	0.426338	0	0	0	0.030164	0.114976	0	0
1kmE3191N2013	3191500	2013500	33.8484	0.612482	0.744586	0.220821	0	0	0	0.015514	0	0	1
1kmE3192N2013	3192500	2013500	33.8484	0.612482	0.744586	0.097437	0	0	0	0.018388	0	0	0
1kmE3193N2013	3193500	2013500	24.5786	0.664028	0.974564	0	0	0	0	0.015492	0	0	1
1kmE3194N2013	3194500	2013500	17.0524	0.705879	1.16128	0.002269	0	0	0	0.015498	0	0	1
1kmE3195N2013	3195500	2013500	17.0524	0.705879	1.16128	0.153271	0	0	0	0.015558	0	0	0
1kmE3196N2013	3196500	2013500	17.0524	0.705879	1.16128	0.055458	0	0	0	0.007873	0.340593	0	0
1kmE3197N2013	3197500	2013500	17.0524	0.705879	1.16128	0.222628	0	0	0	0.017624	0	0	0
1kmE3198N2013	3198500	2013500	17.0524	0.705879	1.16128	0.107135	0	0	0	0.003879	0	0	1
1kmE3199N2013	3199500	2013500	17.0524	0.705879	1.16128	0	0	0	0	0	0	0	0
1kmE3200N2013	3200500	2013500	22.4234	0.609061	1.50903	0.065506	0	0	0	0	0	0	1
1kmE3201N2013	3201500	2013500	23.5777	0.588255	1.58376	0.266885	0	0	0	0	0	0	1
1kmE3202N2013	3202500	2013500	23.5777	0.588255	1.58376	0.22686	0	0	0	0	0	0	0
1kmE3203N2013	3.2035e+06	2.0135e+06	23.5777	0.588255	1.58376	0.366565	0	0	0	0.009442	0	0	0
1kmE3204N2013	3.20426e+06	2.0137e+06	23.5777	0.588255	1.58376	0.388602	0	0	0	0.001239	0	0	0
1kmE3129N2014	3.12972e+06	2.01456e+06	108.181	0.626881	1.9869	0.00113	0	0	0	0	0	0	0
1kmE3130N2014	3130500	2014500	108.181	0.626881	1.9869	0	0	0	0	0	0	0	0
1kmE3131N2014	3131500	2014500	108.181	0.626881	1.9869	0	0	0	0	0.005206	0	0	0
1kmE3132N2014	3132500	2014500	108.181	0.626881	1.9869	0	0	0	0	0.017913	0	0	1
1kmE3133N2014	3133500	2014500	104.925	0.56771	1.80365	0	0	0	0	0	0	0	1
1kmE3134N2014	3134500	2014500	80.3907	0.121849	0.422882	0	0	0	0	0	0	0	0
1kmE3135N2014	3135500	2014500	39.9799	0.534423	1.26638	0.174865	0.006628	0	0	0	0	0	0
1kmE3136N2014	3136500	2014500	8.40538	0.862011	1.93877	0	0.02622	0	0	0	0	0	0
1kmE3137N2014	3137500	2014500	12.5656	0.85713	1.76068	0.066294	0.038475	0	0	0	0	0	0
1kmE3138N2014	3138500	2014500	27.7013	0.839371	1.11277	0.344317	0	0	0	0	0	0	0
1kmE3139N2014	3139500	2014500	33.0734	0.833068	0.882803	0.015756	0	0	0	0	0	0	0
1kmE3140N2014	3140500	2014500	33.0734	0.833068	0.882803	0	0	0	0	0	0	0	0
1kmE3141N2014	3141500	2014500	33.0734	0.833068	0.882803	0	0	0	0	0	0	0	0
1kmE3142N2014	3142500	2014500	33.0734	0.833068	0.882803	0	0	0	0	0	0	0	0
1kmE3143N2014	3143500	2014500	36.4148	0.828259	0.913642	0	0	0	0	0	0	0	1
1kmE3144N2014	3144500	2014500	131.523	0.691391	1.7914	0	0	0	0	0	0	0	1
1kmE3145N2014	3145500	2014500	153.353	0.659975	1.99287	0	0	0	0.024923	0	0	0	0
1kmE3146N2014	3146500	2014500	153.353	0.659975	1.99287	0	0	0	0.077293	0.018369	0	0	1
1kmE3147N2014	3147500	2014500	332.888	0.60371	1.94651	0	0	0	0	0.004261	0	0	0
1kmE3148N2014	3148500	2014500	2009.25	0.044605	1.32137	0	0	0	0	0	0	0	0
1kmE3149N2014	3149500	2014500	1969.65	0.044641	1.26108	0	0	0	0	0	0	0	0
1kmE3150N2014	3150500	2014500	1969.65	0.044641	1.26108	0	0	0	0	0	0	0	0
1kmE3151N2014	3151500	2014500	1969.65	0.044641	1.26108	0	0	0	0	0.00059	0	0	1
1kmE3152N2014	3152500	2014500	1969.65	0.044641	1.26108	0	0	0	0	0.04052	0.516538	0	1
1kmE3154N2014	3154500	2014500	949.159	0.017172	0.547629	0	0	0	0	0	0	0	0
1kmE3155N2014	3155500	2014500	1549.36	0.010746	0.539236	0	0	0	0	0.001398	0	0	0
1kmE3156N2014	3156500	2014500	1621.12	0.009978	0.538232	0	0	0	0.073144	0	0	0	0
1kmE3157N2014	3157500	2014500	1621.12	0.009978	0.538232	0	0	0	0	0.030831	0	0	0
1kmE3158N2014	3158500	2014500	1616.61	0.010026	0.538295	0.000799	0	0	0	0.019737	0	0	0
1kmE3159N2014	3159500	2014500	1087.83	0.015687	0.545689	0.272608	0	0	0	0	0	0	0
1kmE3160N2014	3160500	2014500	425.176	0.022781	0.554956	0.17191	0	0	0	0	0	0	0
1kmE3161N2014	3161500	2014500	299.619	0.024125	0.556711	0	0	0	0	0	0	0	0
1kmE3162N2014	3162500	2014500	746.31	0.019343	0.550465	0	0	0	0	0	0	0	0
1kmE3163N2014	3163500	2014500	1621.12	0.009978	0.538232	0.020788	0	0	0	0	0	0	0
1kmE3164N2014	3164500	2014500	1621.12	0.009978	0.538232	0.235809	0	0	0	0.01591	0	0	0
1kmE3165N2014	3165500	2014500	1621.12	0.009978	0.538232	0.349695	0	0	0	0	0	0	0
1kmE3166N2014	3166500	2014500	1621.12	0.009978	0.538232	0.220532	0	0	0	0	0	0	0
1kmE3167N2014	3167500	2014500	1621.12	0.009978	0.538232	0	0	0	0	0	0	0	0
1kmE3168N2014	3168500	2014500	257.005	0.477345	0.523402	0	0	0	0	0	0	0	0
1kmE3169N2014	3169500	2014500	21.2949	0.453931	0.451942	0	0	0	0	0	0	0	0
1kmE3170N2014	3170500	2014500	14.0288	0.527395	0.498805	0.166595	0	0	0	0.012426	0	0	0
1kmE3171N2014	3171500	2014500	9.67666	0.571398	0.526874	0.062484	0	0	0	0.018275	0	0	1
1kmE3172N2014	3172500	2014500	9.73085	0.57129	0.526865	0	0	0	0	0.017563	0	0	1
1kmE3173N2014	3173500	2014500	136.952	0.317666	0.505573	0	0	0	0	0.026941	0	0	1
1kmE3175N2014	3175500	2014500	275.462	0.041534	0.482393	0	0	0	0	0.025173	0.627808	0	0
1kmE3178N2014	3178500	2014500	275.462	0.041534	0.482393	0.018914	0	0	0.04733	0.01178	0.296514	0	0
1kmE3179N2014	3179500	2014500	275.462	0.041534	0.482393	0.467026	0.015168	0	0	0.007768	0.087727	0	0
1kmE3180N2014	3180500	2014500	229.587	0.080133	0.457127	0.509857	0	0	0	0	0	0	0
1kmE3181N2014	3181500	2014500	81.3264	0.204876	0.375474	0.517185	0	0	0	0	0	0	0
1kmE3182N2014	3182500	2014500	32.7961	0.245708	0.348747	0.006667	0	0	0	0	0	0	0
1kmE3183N2014	3183500	2014500	32.7961	0.245708	0.348747	0	0	0	0	0	0	0	0
1kmE3184N2014	3184500	2014500	32.7961	0.245708	0.348747	0	0	0	0	0	0	0	1
1kmE3185N2014	3185500	2014500	32.7961	0.245708	0.348747	0	0	0	0	0.015176	0	0	0
1kmE3186N2014	3186500	2014500	32.7961	0.245708	0.348747	0	0	0	0	0.00551	0	0	0
1kmE3187N2014	3187500	2014500	32.7961	0.245708	0.348747	0	0	0	0	0.018215	0	0	0
1kmE3188N2014	3188500	2014500	32.7961	0.245708	0.348747	0.039946	0	0	0	0.003796	0	0	1
1kmE3189N2014	3189500	2014500	32.8036	0.248343	0.35159	0.404032	0	0	0	0	0	0	0
1kmE3190N2014	3190500	2014500	23.8236	0.765619	0.646903	0.237914	0	0	0	0.015035	0	0	1
1kmE3191N2014	3191500	2014500	14.6787	1.16014	0.814435	0	0	0	0	0	0	0	0
1kmE3192N2014	3192500	2014500	15.0698	1.11759	0.841869	0	0	0	0	0	0	0	0
1kmE3193N2014	3193500	2014500	16.5516	0.743442	1.14172	0.121096	0	0	0	0	0.01343	0	0
1kmE3194N2014	3194500	2014500	17.0524	0.705879	1.16128	0.244751	0	0	0	0.016776	0	0	1
1kmE3195N2014	3195500	2014500	17.0524	0.705879	1.16128	0.270247	0.014733	0	0	0.016462	0.071407	0	0
1kmE3196N2014	3196500	2014500	17.0524	0.705879	1.16128	0.235635	0.011639	0	0	0.025388	0.42253	0	0
1kmE3197N2014	3197500	2014500	17.0524	0.705879	1.16128	0.246077	0	0	0	0.017074	0	0	0
1kmE3198N2014	3198500	2014500	17.0524	0.705879	1.16128	0.411979	0	0	0	0	0	0	1
1kmE3199N2014	3199500	2014500	14.8345	1.09931	1.17857	0.07835	0	0	0	0	0	0	0
1kmE3200N2014	3200500	2014500	21.1764	0.833354	1.52015	0.164475	0	0	0	0	0	0	1
1kmE3201N2014	3201500	2014500	23.5777	0.588255	1.58376	0.29203	0	0	0	0	0	0	1
1kmE3202N2014	3202500	2014500	23.5777	0.588255	1.58376	0.392183	0	0	0	0	0	0	1
1kmE3203N2014	3203500	2014500	23.5777	0.588255	1.58376	0.077216	0	0	0	0	0	0	0
1kmE3204N2014	3.20449e+06	2.01451e+06	23.5777	0.588255	1.58376	0.070268	0	0	0	0.014664	0	0	0
1kmE3205N2014	3.20514e+06	2.01454e+06	23.5777	0.588255	1.58376	0.654792	0	0	0	0.007379	0	0	1
1kmE3129N2015	3.12956e+06	2.0155e+06	108.181	0.626881	1.9869	0.318407	0	0	0	0	0	0	0
1kmE3130N2015	3130500	2015500	108.181	0.626881	1.9869	0.158413	0	0	0	0	0	0	1
1kmE3131N2015	3131500	2015500	108.181	0.626881	1.9869	0	0	0	0	0.015203	0	0	1
1kmE3132N2015	3132500	2015500	108.181	0.626881	1.9869	0	0	0	0	0	0	0	1
1kmE3133N2015	3133500	2015500	100.841	0.493495	1.57381	0	0	0	0	0	0	0	1
1kmE3134N2015	3134500	2015500	80.164	0.11773	0.410125	0	0	0	0	0	0	0	0
1kmE3135N2015	3135500	2015500	58.9817	0.337382	0.861481	0	0	0	0	0	0	0	0
1kmE3136N2015	3136500	2015500	38.8399	0.604265	1.15503	0	0	0	0	0	0	0	0
1kmE3137N2015	3137500	2015500	31.1944	0.87418	0.906181	0	0	0	0	0	0	0	0
1kmE3138N2015	3138500	2015500	31.371	0.870315	0.903984	0	0	0	0	0	0	0	0
1kmE3139N2015	3139500	2015500	29.2048	0.917708	0.930934	0.112415	0	0	0	0.009888	0	0	0
1kmE3140N2015	3140500	2015500	33.0734	0.833068	0.882803	0.010823	0	0	0	0.015838	0	0	0
1kmE3141N2015	3141500	2015500	33.0734	0.833068	0.882803	0	0	0	0	0.015816	0.049903	0	0
1kmE3142N2015	3142500	2015500	33.0734	0.833068	0.882803	0	0	0	0	0.015573	0.361497	0	0
1kmE3143N2015	3143500	2015500	33.0734	0.833068	0.882803	0	0	0	0	0.015603	0.01084	0	0
1kmE3144N2015	3144500	2015500	60.8981	0.793026	1.1396	0	0	0	0	0.015616	0	0	0
1kmE3146N2015	3146500	2015500	153.353	0.659975	1.99287	0	0	0	0.01858	0.015458	0	0	1
1kmE3148N2015	3148500	2015500	1969.65	0.044641	1.26108	0	0	0	2e-06	0.007453	0	0	1
1kmE3149N2015	3149500	2015500	1969.65	0.044641	1.26108	0	0	0	0	0	0	0	1
1kmE3150N2015	3150500	2015500	1969.65	0.044641	1.26108	0	0	0	0	0	0	0	0
1kmE3151N2015	3151500	2015500	1969.65	0.044641	1.26108	0	0	0	0	0.014377	0.078091	0	1
1kmE3152N2015	3152500	2015500	1871.04	0.034833	1.05656	0	0	0	0	0.021006	0	0	0
1kmE3153N2015	3153500	2015500	1625.46	0.01041	0.547241	0	0	0	0.04161	0.020293	0	0	0
1kmE3154N2015	3154500	2015500	1621.12	0.009978	0.538232	0	0	0	0.030637	0	0	0	1
1kmE3155N2015	3155500	2015500	1621.12	0.009978	0.538232	0	0	0	0	0	0	0	1
1kmE3156N2015	3156500	2015500	1621.12	0.009978	0.538232	0	0	0	0.019491	0	0	0	0
1kmE3157N2015	3157500	2015500	1621.12	0.009978	0.538232	0	0	0	0.051058	0	0	0	0
1kmE3158N2015	3158500	2015500	1621.12	0.009978	0.538232	0	0	0	0	0.050525	0	0	0
1kmE3159N2015	3159500	2015500	1621.12	0.009978	0.538232	0	0	0	0	0	0	0	0
1kmE3160N2015	3160500	2015500	1491.47	0.011366	0.540045	0	0	0	0	0	0	0	0
1kmE3161N2015	3161500	2015500	1125.46	0.015284	0.545163	0	0	0	0	0	0	0	0
1kmE3162N2015	3162500	2015500	1362.29	0.012749	0.541852	0.262826	0	0	0	0	0	0	0
1kmE3163N2015	3163500	2015500	1621.12	0.009978	0.538232	0.284209	0	0	0	0.000777	0	0	0
1kmE3164N2015	3164500	2015500	1621.12	0.009978	0.538232	0.180869	0	0	0	0.015797	0	0	0
1kmE3165N2015	3165500	2015500	1621.12	0.009978	0.538232	0.17169	0	0.00194	0	0	0	0	0
1kmE3166N2015	3166500	2015500	1621.12	0.009978	0.538232	0.304858	0.026994	0.096209	0	0	0	0	0
1kmE3168N2015	3168500	2015500	85.9569	0.544822	0.527411	0	0.029217	0	0	0	0	0	0
1kmE3169N2015	3169500	2015500	9.67666	0.571398	0.526874	0	0.008791	0.182451	0	0	0	0	0
1kmE3170N2015	3170500	2015500	9.67666	0.571398	0.526874	0	0	0.053085	0	0	0	0	0
1kmE3171N2015	3171500	2015500	9.67666	0.571398	0.526874	0.252754	0	0	0	0	0	0	0
1kmE3173N2015	3173500	2015500	96.5091	0.398291	0.512342	0	0	0	0	0.026436	0	0	1
1kmE3175N2015	3175500	2015500	238.86	0.114504	0.488518	0	0	0	0.073561	0.012391	0	0	1
1kmE3176N2015	3176500	2015500	242.401	0.107444	0.487926	0	0	0	0.099998	0.017277	0	0	1
1kmE3178N2015	3178500	2015500	275.462	0.041534	0.482393	0	0	0	0	0.015756	0.36184	0	0
1kmE3179N2015	3179500	2015500	275.462	0.041534	0.482393	0.210742	0	0	0	0.030824	0.074582	0	0
1kmE3180N2015	3180500	2015500	165.913	0.133707	0.422059	0.314637	0	0	0	0.015249	0	0	0
1kmE3181N2015	3181500	2015500	32.7961	0.245708	0.348747	0.190773	0	0	0	0.015408	0	0	0
1kmE3182N2015	3182500	2015500	32.7961	0.245708	0.348747	0.263308	0	0	0	0.016601	0	0	0
1kmE3183N2015	3183500	2015500	32.7961	0.245708	0.348747	0	0	0	0	0.007529	0	0	0
1kmE3184N2015	3184500	2015500	32.7961	0.245708	0.348747	0	0	0	0	0	0	0	0
1kmE3185N2015	3185500	2015500	32.7961	0.245708	0.348747	0	0	0	0	0.019749	0	0	0
1kmE3186N2015	3186500	2015500	32.7961	0.245708	0.348747	0	0	0	0	0.016171	0	0	1
1kmE3187N2015	3187500	2015500	32.7961	0.245708	0.348747	0	0	0	0	0	0	0	1
1kmE3188N2015	3188500	2015500	32.7961	0.245708	0.348747	0	0	0	0	0	0	0	1
1kmE3189N2015	3189500	2015500	31.5888	0.298516	0.371596	0	0	0	0	0	0	0	0
1kmE3190N2015	3190500	2015500	9.82513	1.25054	0.783523	0	0	0	0	0.017161	0	0	1
1kmE3191N2015	3191500	2015500	6.64543	1.38963	0.843706	0.322973	0	0	0	0.015772	0	0	0
1kmE3192N2015	3192500	2015500	6.64543	1.38963	0.843706	0.133357	0	0	0	0.015494	0	0	0
1kmE3193N2015	3193500	2015500	10.8256	1.12675	1.08761	0.246659	0.011726	0	0	0.015981	0.135189	0	0
1kmE3194N2015	3194500	2015500	19.1631	0.633073	1.87712	0	0.029073	0	0	0.000384	0.707929	0	0
1kmE3195N2015	3195500	2015500	18.9174	0.641546	1.79381	0	0.011803	0	0	0	0.936203	0	0
1kmE3196N2015	3196500	2015500	17.7817	0.680722	1.40863	0.080647	0.001784	0	0	0.015593	0.685879	0	0
1kmE3197N2015	3197500	2015500	17.0524	0.705879	1.16128	0.374762	0	0	0	0.015356	0	0	0
1kmE3198N2015	3198500	2015500	14.6335	1.12434	1.1753	0.5545	0	0	0	0	0	0	1
1kmE3199N2015	3199500	2015500	9.29993	2.04701	1.20619	0.236353	0	0	0	0	0	0	1
1kmE3200N2015	3200500	2015500	10.1181	1.97184	1.23166	0	0	0	0	0	0	0	0
1kmE3201N2015	3201500	2015500	15.8257	1.38512	1.38097	0.008782	0	0	0	0.01445	0	0	1
1kmE3202N2015	3202500	2015500	21.0561	0.847468	1.5178	0.442684	0	0	0	0.015532	0	0	1
1kmE3203N2015	3203500	2015500	23.5777	0.588255	1.58376	0.288173	0	0	0	0.018023	0	0	0
1kmE3204N2015	3.20444e+06	2.01548e+06	23.5777	0.588255	1.58376	0.018382	0	0	0	0.017957	0	0	0
1kmE3205N2015	3.2051e+06	2.01508e+06	23.5777	0.588255	1.58376	0.826304	0	0	0	0	0	0	0
1kmE3122N2016	3.1226e+06	2.017e+06	14.6804	0.328785	0.4329	0	0	0	0	0	0	0	0
1kmE3127N2016	3.12788e+06	2.01696e+06	80.164	0.11773	0.410125	0	0	0	0	0	0	0	0
[truncated: 6,109 more rows]

## Sheet: 2000s
CellCode	X	Y	POP	AGRI	SERV	FAI	WUI	FGI	RAILWAYS	ROADS	TRACKS	NPA	FIRE_PRESENCE
1kmE3140N1973	3.14063e+06	1.97377e+06	198.31	0.00975	0.32116	0.11651	0	0	0	0.03418	0	0	0
1kmE3141N1973	3.14121e+06	1.97376e+06	198.31	0.00975	0.32116	0.39013	0	0	0	0.0156	0	0	0
1kmE3139N1974	3.13977e+06	1.97466e+06	198.31	0.00975	0.32116	0.07996	0	0	0	0.03706	0	0	0
1kmE3140N1974	3.1405e+06	1.9745e+06	198.31	0.00975	0.32116	0.13394	0	0	0	0.00592	0	0	0
1kmE3141N1974	3.14149e+06	1.97451e+06	198.31	0.00975	0.32116	0.34664	0	0	0	0	0	0	0
1kmE3142N1974	3.14237e+06	1.97473e+06	198.31	0.00975	0.32116	0.14015	0	0	0	0	0	0	0
1kmE3143N1974	3.14302e+06	1.97498e+06	198.31	0.00975	0.32116	0	0	0	0	0	0	0	0
1kmE3137N1975	3.13783e+06	1.97597e+06	198.31	0.00975	0.32116	0	0	0	0	0	0	0	0
1kmE3138N1975	3.13863e+06	1.9758e+06	198.31	0.00975	0.32116	0	0	0	0	0.04046	0	0	0
1kmE3139N1975	3.13953e+06	1.97553e+06	198.31	0.00975	0.32116	0.24156	0	0	0	0.01309	0	0	0
1kmE3140N1975	3140500	1.9755e+06	198.31	0.00975	0.32116	0.45616	0	0	0	0	0	0	0
1kmE3141N1975	3141500	1.9755e+06	198.31	0.00975	0.32116	0.13582	0	0	0	0	0.00287	0	0
1kmE3142N1975	3142500	1.9755e+06	198.31	0.00975	0.32116	0.20633	0	0	0	0	0.3237	0	0
1kmE3143N1975	3.14336e+06	1.97565e+06	198.31	0.00975	0.32116	0.25809	0	0	0	0	0.16137	0	0
1kmE3144N1975	3.14413e+06	1.97595e+06	198.31	0.00975	0.32116	0	0	0	0	0	0	0	0
1kmE3135N1976	3.1359e+06	1.97693e+06	198.31	0.00975	0.32116	0	0	0	0	0	0	0	0
1kmE3136N1976	3.13657e+06	1.97661e+06	198.31	0.00975	0.32116	0	0	0	0	0.04165	0	0	1
1kmE3137N1976	3.13751e+06	1.97651e+06	198.31	0.00975	0.32116	0.03703	0.00581	0	0	0.0176	0	0	0
1kmE3138N1976	3138500	1976500	198.31	0.00975	0.32116	0.21563	0	0	0	0.00352	0	0	0
1kmE3139N1976	3139500	1976500	198.31	0.00975	0.32116	0.25216	0	0	0	0	0	0	0
1kmE3140N1976	3140500	1976500	198.31	0.00975	0.32116	0.14719	0	0	0	0	0	0	0
1kmE3141N1976	3141500	1976500	198.31	0.00975	0.32116	0.229	0	0	0	0	0.27556	0	0
1kmE3142N1976	3142500	1976500	198.31	0.00975	0.32116	0.24068	0	0	0	0	0.06931	0	0
1kmE3143N1976	3143500	1976500	198.31	0.00975	0.32116	0.25254	0	0	0	0	0	0	0
1kmE3144N1976	3.14448e+06	1.97654e+06	198.31	0.00975	0.32116	0.19483	0	0	0	0	0	0	0
1kmE3145N1976	3.14545e+06	1.97668e+06	198.31	0.00975	0.32116	0	0	0	0	0	0	0	0
1kmE3146N1976	3.1461e+06	1.97688e+06	198.31	0.00975	0.32116	0	0	0	0	0	0	0	0
1kmE3135N1977	3.13585e+06	1.97726e+06	198.31	0.00975	0.32116	0	0	0	0.15382	0	0	0	0
1kmE3136N1977	3.13655e+06	1.97746e+06	198.31	0.00975	0.32116	0	0	0	0.08282	0.0448	0	0	0
1kmE3137N1977	3137500	1977500	198.31	0.00975	0.32116	0.12304	0.00436	0	0.10251	0.02842	0	0	0
1kmE3138N1977	3138500	1977500	198.31	0.00975	0.32116	0.25669	0	0	0.03314	0.02691	0	0	0
1kmE3139N1977	3139500	1977500	198.31	0.00975	0.32116	0.01129	0	0	0	0.01703	0	0	0
1kmE3140N1977	3140500	1977500	198.31	0.00975	0.32116	0.17116	0	0	0	0	0.22105	0	0
1kmE3141N1977	3141500	1977500	198.31	0.00975	0.32116	0.06218	0	0	0	0	0.24046	0	0
1kmE3142N1977	3142500	1977500	198.31	0.00975	0.32116	0.3557	0	0	0	0	0	0	0
1kmE3143N1977	3143500	1977500	198.31	0.00975	0.32116	0.06873	0	0	0	0	0	0	0
1kmE3144N1977	3144500	1977500	198.31	0.00975	0.32116	0	0	0	0	0	0	0	0
1kmE3145N1977	3145500	1977500	198.31	0.00975	0.32116	0	0	0	0	0	0	0	0
1kmE3146N1977	3.14643e+06	1.97757e+06	198.31	0.00975	0.32116	0	0	0	0.0503	0	0	0	1
1kmE3147N1977	3.14704e+06	1.97787e+06	198.31	0.00975	0.32116	0	0	0	0.31512	0	0	0	1
1kmE3135N1978	3.13595e+06	1.97883e+06	198.31	0.00975	0.32116	0	0	0	0	0	0	0	0
1kmE3136N1978	3.13655e+06	1.97854e+06	198.31	0.00975	0.32116	0	0	0	0	0.0132	0	0	0
1kmE3137N1978	3137500	1978500	198.31	0.00975	0.32116	0	0	0	0.07606	0.00469	0	0	0
1kmE3138N1978	3138500	1978500	198.31	0.00975	0.32116	0.02889	0	0	0.04036	0	0	0	0
1kmE3139N1978	3.13948e+06	1.97842e+06	198.31	0.00975	0.32116	0.26732	0	0	0.09512	0.0122	0	0	0
1kmE3140N1978	3140500	1978500	198.31	0.00975	0.32116	0.15705	0	0	0.04862	0.0258	0.12932	0	0
1kmE3141N1978	3141500	1978500	198.31	0.00975	0.32116	0.05746	0	0	0.01794	0.02539	0	0	0
1kmE3142N1978	3142500	1978500	198.31	0.00975	0.32116	0.46556	0	0	0.07046	0.02534	0	0	0
1kmE3143N1978	3143500	1978500	198.31	0.00975	0.32116	0.22533	0	0	0.07006	0.02502	0	0	0
1kmE3144N1978	3144500	1978500	198.31	0.00975	0.32116	0.19701	0	0	0.07016	0.02502	0	0	0
1kmE3145N1978	3145500	1978500	198.31	0.00975	0.32116	0	0	0	0.07007	0.025	0	0	0
1kmE3146N1978	3146500	1978500	198.31	0.00975	0.32116	0	0	0	0.01139	0.02506	0	0	0
1kmE3147N1978	3.14742e+06	1.97869e+06	198.31	0.00975	0.32116	0	0	0	0.11248	0.04618	0	0	1
1kmE3148N1978	3.14841e+06	1.97884e+06	198.31	0.00975	0.32116	0.40665	0	0	0	0.10943	0	0	0
1kmE3149N1978	3.14909e+06	1.97896e+06	198.31	0.00975	0.32116	0	0	0	0	0.30302	0	0	0
1kmE3150N1978	3.15091e+06	1.97891e+06	198.31	0.00975	0.32116	0.00613	0.07663	0	0	0	0	0	0
1kmE3151N1978	3.15146e+06	1.97881e+06	198.31	0.00975	0.32116	0.36573	0.0004	0	0	0	0	0	0
1kmE3152N1978	3.15211e+06	1.97895e+06	198.31	0.00975	0.32116	0.68218	0	0	0	0	0	0	0
1kmE3136N1979	3.13655e+06	1.97917e+06	198.31	0.00975	0.32116	0	0	0	0	0	0	0	0
1kmE3137N1979	3.13755e+06	1.97937e+06	198.31	0.00975	0.32116	0	0	0	0.07201	0	0	0	0
1kmE3138N1979	3.1385e+06	1.9795e+06	198.31	0.00975	0.32116	0	0	0	0.02288	0	0	0	0
1kmE3139N1979	3.13921e+06	1.97952e+06	198.31	0.00975	0.32116	0	0	0	0	0	0	0	1
1kmE3140N1979	3.14053e+06	1.97948e+06	198.31	0.00975	0.32116	0	0	0	0.03174	0	0	0	0
1kmE3141N1979	3141500	1.9795e+06	198.31	0.00975	0.32116	0	0	0	0.0527	0	0	0	0
1kmE3142N1979	3.1425e+06	1.9795e+06	198.31	0.00975	0.32116	0.12325	0	0	0	0	0	0	0
1kmE3143N1979	3.14348e+06	1.97945e+06	198.31	0.00975	0.32116	0.21755	0	0	0	0	0	0	0
1kmE3144N1979	3144500	1.9795e+06	198.31	0.00975	0.32116	0.18512	0	0	0	0	0	0	0
1kmE3145N1979	3.14543e+06	1.97937e+06	198.31	0.00975	0.32116	0	0	0	0.00093	0	0	0	0
1kmE3146N1979	3.14653e+06	1.97937e+06	198.31	0.00975	0.32116	0	0	0	0.08177	0	0	0	0
1kmE3147N1979	3147500	1.9795e+06	198.31	0.00975	0.32116	0	0	0	0.10544	0	0	0	0
1kmE3148N1979	3148500	1.9795e+06	198.31	0.00975	0.32116	0	0	0	0.07312	0.02287	0	0	0
1kmE3149N1979	3.14947e+06	1.97955e+06	198.31	0.00975	0.32116	0.04332	0	0	0.0031	0.02122	0	0	0
1kmE3150N1979	3.15056e+06	1.97961e+06	198.31	0.00975	0.32116	0.28655	0.02135	0	0	0.01991	0	0	0
1kmE3151N1979	3151500	1.9795e+06	198.31	0.00975	0.32116	0.40823	0	0	0	0.03047	0	0	0
1kmE3152N1979	3.15246e+06	1.97955e+06	198.31	0.00975	0.32116	0.50069	0	0	0	0.00584	0	0	0
1kmE3153N1979	3.15343e+06	1.97983e+06	198.31	0.00975	0.32116	0.2564	0	0.00989	0	0	0	0	0
1kmE3154N1979	3.15432e+06	1.97992e+06	198.31	0.00975	0.32116	0.35079	0	0	0	0	0	0	0
1kmE3155N1979	3.1556e+06	1.97992e+06	198.31	0.00975	0.32116	0.00059	0	0	0	0	0	0	0
1kmE3156N1979	3.15654e+06	1.97982e+06	198.31	0.00975	0.32116	0.00448	0	0.09868	0	0	0	0	0
1kmE3157N1979	3.15714e+06	1.97987e+06	198.31	0.00975	0.32116	0	0	0	0	0	0	0	0
1kmE3139N1980	3.13923e+06	1.98005e+06	198.31	0.00975	0.32116	0	0	0	0	0	0	0	0
1kmE3140N1980	3.1407e+06	1.98016e+06	198.31	0.00975	0.32116	0	0	0	0	0	0	0	0
1kmE3141N1980	3.14161e+06	1.98038e+06	198.31	0.00975	0.32116	0	0	0	0	0	0	0	0
1kmE3142N1980	3.1423e+06	1.98048e+06	198.31	0.00975	0.32116	0	0	0	0	0	0	0	0
1kmE3143N1980	3.14373e+06	1.98038e+06	198.31	0.00975	0.32116	0	0	0	0	0	0	0	0
1kmE3144N1980	3.14452e+06	1.9804e+06	198.31	0.00975	0.32116	0	0	0	0	0	0	0	0
1kmE3145N1980	3.14544e+06	1.98059e+06	198.31	0.00975	0.32116	0	0	0	0	0	0	0	0
1kmE3146N1980	3.14642e+06	1.98073e+06	198.31	0.00975	0.32116	0	0	0	0	0	0	0	0
1kmE3147N1980	3.14747e+06	1.98045e+06	198.31	0.00975	0.32116	0	0	0	0	0.00255	0	0	0
1kmE3148N1980	3.14852e+06	1.98037e+06	198.31	0.00975	0.32116	0	0	0	0.00053	0.01319	0	0	0
1kmE3149N1980	3.14951e+06	1.98049e+06	198.31	0.00975	0.32116	0.23319	0	0	0.08472	0	0	0	0
1kmE3150N1980	3150500	1980500	198.31	0.00975	0.32116	0.35748	0	0	0.03325	0	0	0	0
1kmE3151N1980	3151500	1980500	198.31	0.00975	0.32116	0.29753	0	0	0	0	0	0	0
1kmE3152N1980	3152500	1980500	198.31	0.00975	0.32116	0.52019	0	0.07983	0	0.02207	0	0	0
1kmE3153N1980	3153500	1980500	198.31	0.00975	0.32116	0.5066	0	0.10639	0	0.02782	0	0	0
1kmE3154N1980	3154500	1980500	198.31	0.00975	0.32116	0.26741	0	0	0	0.01104	0	0	0
1kmE3155N1980	3155500	1980500	198.31	0.00975	0.32116	0.45971	0	0.10322	0	0	0	0	0
1kmE3156N1980	3156500	1980500	198.31	0.00975	0.32116	0.22748	0	0.26266	0	0	0	0	0
1kmE3157N1980	3.15713e+06	1.98049e+06	198.31	0.00975	0.32116	0.3365	0	0.15612	0	0	0	0	0
1kmE3146N1981	3.14662e+06	1.98147e+06	198.31	0.00975	0.32116	0	0	0	0	0	0	0	0
1kmE3147N1981	3.14709e+06	1.98124e+06	198.31	0.00975	0.32116	0	0	0	0	0	0	0	0
1kmE3148N1981	3.14858e+06	1.98174e+06	198.31	0.00975	0.32116	0	0	0	0	0	0	0	0
1kmE3149N1981	3.14962e+06	1.98157e+06	198.31	0.00975	0.32116	0.23213	0	0	0	0	0	0	0
1kmE3150N1981	3150500	1981500	198.31	0.00975	0.32116	0.26989	0	0	0.05346	0	0	0	0
1kmE3151N1981	3151500	1981500	198.31	0.00975	0.32116	0.33114	0	0	0.06224	0	0	0	0
1kmE3152N1981	3152500	1981500	198.31	0.00975	0.32116	0.20888	0	0	0	0	0	0	0
1kmE3153N1981	3153500	1981500	198.31	0.00975	0.32116	0.04931	0	0	0	0	0	0	0
1kmE3154N1981	3154500	1981500	198.31	0.00975	0.32116	0.30666	0	0	0	0.01527	0	0	0
1kmE3155N1981	3155500	1981500	198.31	0.00975	0.32116	0.20753	0	0.30182	0	0.02564	0	0	0
1kmE3156N1981	3156500	1981500	198.31	0.00975	0.32116	0.11623	0	0.41482	0	0.02558	0	0	0
1kmE3157N1981	3.15711e+06	1.98144e+06	198.31	0.00975	0.32116	0.17383	0	0.29009	0	0.02369	0	0	0
1kmE3146N1982	3.14658e+06	1.98204e+06	198.31	0.00975	0.32116	0	0	0	0	0	0	0	0
1kmE3147N1982	3.14794e+06	1.98276e+06	198.31	0.00975	0.32116	0	0	0	0	0	0	0	0
1kmE3148N1982	3.14845e+06	1.98246e+06	198.31	0.00975	0.32116	0	0	0	0	0	0	0	0
1kmE3149N1982	3149500	1982500	198.31	0.00975	0.32116	0	0	0	0	0	0	0	0
1kmE3150N1982	3150500	1982500	198.31	0.00975	0.32116	0.04115	0	0	0	0	0	0	0
1kmE3151N1982	3151500	1982500	198.31	0.00975	0.32116	0.30985	0	0	0.03348	0	0	0	0
1kmE3152N1982	3152500	1982500	198.31	0.00975	0.32116	0.52884	0	0	0.06592	0	0	0	0
1kmE3153N1982	3153500	1982500	198.31	0.00975	0.32116	0.3165	0	0	0	0	0	0	0
1kmE3154N1982	3154500	1982500	198.31	0.00975	0.32116	0.20875	0	0.01355	0	0	0	0	0
1kmE3155N1982	3155500	1982500	198.31	0.00975	0.32116	0.05759	0	0.39525	0	0	0	0	0
1kmE3156N1982	3156500	1982500	198.31	0.00975	0.32116	0.06264	0	0.28475	0	0	0	0	0
1kmE3157N1982	3.15745e+06	1.98259e+06	198.31	0.00975	0.32116	0.37532	0	0.09684	0	0	0	0	0
1kmE3158N1982	3.15852e+06	1.98262e+06	198.31	0.00975	0.32116	0	0	0.00267	0	0	0	0.02831	0
1kmE3159N1982	3.1594e+06	1.98275e+06	198.31	0.00975	0.32116	0	0.02573	0.32754	0	0.07749	0	0.92147	0
1kmE3160N1982	3.16048e+06	1.98289e+06	198.31	0.00975	0.32116	0.43898	0.05299	0	0	2e-05	0	1	0
1kmE3161N1982	3.16104e+06	1.98294e+06	198.31	0.00975	0.32116	0.66832	0	0	0	0	0	0.99982	0
1kmE3200N1982	3.20064e+06	1.98284e+06	24.0789	0.10892	0.75042	0.43623	0	0	0	0	0	0	0
1kmE3201N1982	3.20154e+06	1.98271e+06	24.0789	0.10892	0.75042	0.03761	0	0	0	0	0	0	0
1kmE3202N1982	3.20247e+06	1.98266e+06	18.4768	0.10682	0.69989	0	0	0	0	0.01797	0	0	0
1kmE3203N1982	3.20346e+06	1.98279e+06	13.1353	0.1048	0.65171	0	0	0	0	0	0	0	0
1kmE3204N1982	3.20445e+06	1.98283e+06	13.1353	0.1048	0.65171	0	0	0	0	0.0436	0	0	0
1kmE3205N1982	3.20508e+06	1.98294e+06	13.1353	0.1048	0.65171	0	0	0	0	0	0	0	0
1kmE3147N1983	3.14799e+06	1.983e+06	198.31	0.00975	0.32116	0	0	0	0	0	0	0	0
1kmE3148N1983	3.14866e+06	1.98308e+06	198.31	0.00975	0.32116	0	0	0	0	0	0	0	0
1kmE3149N1983	3.14954e+06	1.98323e+06	198.31	0.00975	0.32116	0	0	0	0	0	0	0	0
1kmE3150N1983	3150500	1.9835e+06	198.31	0.00975	0.32116	0	0	0	0	0	0	0	0
1kmE3151N1983	3151500	1.9835e+06	198.31	0.00975	0.32116	0.01576	0	0	0	0	0	0	0
1kmE3152N1983	3152500	1.9835e+06	198.31	0.00975	0.32116	0.31267	0	0	0.03267	0	0	0	0
1kmE3153N1983	3153500	1.9835e+06	198.31	0.00975	0.32116	0.51151	0	0.00173	0.06725	0	0	0	0
1kmE3154N1983	3154500	1.9835e+06	198.31	0.00975	0.32116	0.20078	0	0.01818	0	0	0	0	0
1kmE3155N1983	3155500	1.9835e+06	198.31	0.00975	0.32116	0	0	0.24741	0	0	0	0	0
1kmE3156N1983	3156500	1.9835e+06	198.31	0.00975	0.32116	0	0	0.14268	0	0	0	0	0
1kmE3157N1983	3157500	1.9835e+06	198.31	0.00975	0.32116	0	0	0	0	0	0	0	0
1kmE3158N1983	3158500	1.9835e+06	198.31	0.00975	0.32116	0	0	0.05038	0	0.02161	0	0.25103	0
1kmE3159N1983	3159500	1.9835e+06	198.31	0.00975	0.32116	0	0.05588	0.21069	0	0.10757	0	1	0
1kmE3160N1983	3160500	1.9835e+06	198.31	0.00975	0.32116	0.00271	0.05464	0	0	0	0	1	0
1kmE3161N1983	3.16119e+06	1.98361e+06	198.31	0.00975	0.32116	0.03685	0	2e-06	0	0	3e-05	0.99964	0
1kmE3162N1983	3.16256e+06	1.98393e+06	198.31	0.00975	0.32116	0.78036	0	0.07022	0	0	0.21339	0.47712	0
1kmE3164N1983	3.16498e+06	1.984e+06	198.31	0.00975	0.32116	0.5482	0	0	0	0	0	0	0
1kmE3165N1983	3.16564e+06	1.98394e+06	198.31	0.00975	0.32116	0	0	0	0	0	0	0	0
1kmE3166N1983	3.16654e+06	1.98386e+06	198.31	0.00975	0.32116	0	0	0	0	0	0	0	0
1kmE3167N1983	3.16731e+06	1.98386e+06	198.31	0.00975	0.32116	0	0	0	0	0	0	0	0
1kmE3177N1983	3.17773e+06	1.98379e+06	47.9361	0.03455	0.35418	0	0	0	0	0	0	0	0
1kmE3178N1983	3.17837e+06	1.98376e+06	47.9361	0.03455	0.35418	0	0	0	0	0	0	0	0
1kmE3186N1983	3.18691e+06	1.98393e+06	48.0711	0.02436	0.3207	0	0	0	0	0	0	0	0
1kmE3187N1983	3.18755e+06	1.98388e+06	42.6813	0.16858	0.52206	0	0	0	0	0	0	0	0
1kmE3188N1983	3.18855e+06	1.98357e+06	20.5983	0.75948	1.34707	0	0	0	0	0	0	0	0
1kmE3189N1983	3.18946e+06	1.9838e+06	20.5983	0.75948	1.34707	0	0	0	0	0	0	0	0
1kmE3190N1983	3.19036e+06	1.9837e+06	20.5983	0.75948	1.34707	0	0	0	0	0	0	0	0
1kmE3191N1983	3.1916e+06	1.98366e+06	20.5983	0.75948	1.34707	0.17561	0	0	0	0	0	0	0
1kmE3192N1983	3.19249e+06	1.98362e+06	20.5983	0.75948	1.34707	0.28472	0	0	0	0	0	0	0
1kmE3193N1983	3.19346e+06	1.9837e+06	20.5983	0.75948	1.34707	0.36184	0	0	0	0.02272	0	0	0
1kmE3194N1983	3.1945e+06	1.98375e+06	20.5983	0.75948	1.34707	0.38406	0	0	0	0	0	0	0
1kmE3195N1983	3.1951e+06	1.98354e+06	20.5983	0.75948	1.34707	0.1663	0	0	0	0	0	0	0
1kmE3198N1983	3.19887e+06	1.98359e+06	24.0789	0.10892	0.75042	0.06107	0	0	0	0	0	0	0
1kmE3199N1983	3.19951e+06	1.98358e+06	24.0789	0.10892	0.75042	0.08757	0	0	0	0	0	0	0
1kmE3200N1983	3.2005e+06	1.9835e+06	24.0789	0.10892	0.75042	0.29063	0	0	0	0	0	0	0
1kmE3201N1983	3201500	1.9835e+06	24.0789	0.10892	0.75042	0	0	0	0	0	0	0	0
1kmE3202N1983	3202500	1.9835e+06	21.7053	0.10803	0.72901	0	0	0	0	0.01596	0	0	0
1kmE3203N1983	3203500	1.9835e+06	13.1353	0.1048	0.65171	0	0	0	0	0.0252	0	0	0
1kmE3204N1983	3204500	1.9835e+06	13.1353	0.1048	0.65171	0.22513	0	0	0	0.04858	0	0	0
1kmE3205N1983	3.20544e+06	1.98358e+06	13.1353	0.1048	0.65171	0.4369	0	0	0	0	0	0	1
1kmE3206N1983	3.20625e+06	1.98385e+06	13.1353	0.1048	0.65171	0.67197	0	0	0	0	0	0	1
1kmE3149N1984	3.14999e+06	1.98406e+06	198.31	0.00975	0.32116	0	0	0	0	0	0	0	0
1kmE3150N1984	3.15058e+06	1.98437e+06	198.31	0.00975	0.32116	0	0	0	0	0	0	0	0
1kmE3151N1984	3.1515e+06	1.9845e+06	198.31	0.00975	0.32116	0	0	0	0	0	0	0	0
1kmE3152N1984	3152500	1984500	198.31	0.00975	0.32116	0	0	0	0	0	0	0	0
1kmE3153N1984	3153500	1984500	198.31	0.00975	0.32116	0.28336	0	0	0.03026	0	0	0	0
1kmE3154N1984	3154500	1984500	198.31	0.00975	0.32116	0.07043	0	0.23027	0.07643	0	0	0	0
1kmE3155N1984	3155500	1984500	198.31	0.00975	0.32116	0	0	0.16314	0	0	0	0	0
1kmE3156N1984	3156500	1984500	198.31	0.00975	0.32116	0.10078	0	0	0	0	0	0	0
1kmE3157N1984	3157500	1984500	198.31	0.00975	0.32116	0.3218	0.0027	0	0	0.04875	0	0	0
1kmE3158N1984	3158500	1984500	198.31	0.00975	0.32116	0	0.06424	0	0	0.10246	0	0.30842	0
1kmE3159N1984	3159500	1984500	198.31	0.00975	0.32116	0	0.02256	0	0.02998	0.01118	0	0.94985	1
1kmE3160N1984	3160500	1984500	198.31	0.00975	0.32116	0	0.01833	0	0.07602	0	0.0246	0.95667	1
1kmE3161N1984	3.1615e+06	1.98451e+06	198.31	0.00975	0.32116	0.01723	0	0.00105	0.05284	0	0.34183	0.53507	0
1kmE3162N1984	3.1625e+06	1.9845e+06	198.31	0.00975	0.32116	0.64129	0	0.00456	0	0	0	0.09901	0
1kmE3163N1984	3.1635e+06	1.98452e+06	198.31	0.00975	0.32116	0.2865	0	0	0	0	0	0	0
1kmE3164N1984	3.1645e+06	1.98451e+06	198.31	0.00975	0.32116	0.28686	0	0	0	0	0	0	0
1kmE3165N1984	3.1655e+06	1984500	198.31	0.00975	0.32116	0.2473	0	0	0	0	0	0	0
1kmE3166N1984	3166500	1984500	198.31	0.00975	0.32116	0.32354	0	0	0	0	0	0	1
1kmE3167N1984	3.16736e+06	1.98454e+06	198.31	0.00975	0.32116	0.41164	0	0	0	0	0	0	1
1kmE3174N1984	3.17453e+06	1.98476e+06	47.9361	0.03455	0.35418	0	0	0	0	0	0	0	0
1kmE3175N1984	3.17541e+06	1.98473e+06	47.9361	0.03455	0.35418	0	0	0	0	0.00668	0	0	0
1kmE3177N1984	3.17755e+06	1.98455e+06	47.9361	0.03455	0.35418	0	0	0	0	0.01896	0	0	0
1kmE3178N1984	3.1784e+06	1.98454e+06	47.9361	0.03455	0.35418	0	0	0	0	0.0211	0	0	0
1kmE3180N1984	3.18021e+06	1.98492e+06	47.9361	0.03455	0.35418	0.0967	0	0	0	0.07283	0	0	0
1kmE3186N1984	3.1867e+06	1.98455e+06	48.0711	0.02436	0.3207	0.22606	0	0	0	0.0171	0	0	0
1kmE3187N1984	3187500	1984500	45.9202	0.08192	0.40106	0.12952	0	0	0	0.01835	0	0	0
1kmE3188N1984	3188500	1984500	21.3511	0.73933	1.31895	0.02007	0	0	0	0.01512	0	0	0
1kmE3189N1984	3189500	1984500	20.5983	0.75948	1.34707	0	0	0	0	0.02592	0	0	0
1kmE3190N1984	3190500	1984500	20.5983	0.75948	1.34707	0	0	0	0	0.01503	0	0	0
1kmE3191N1984	3191500	1984500	20.5983	0.75948	1.34707	0	0	0	0	0.01714	0	0	0
1kmE3192N1984	3192500	1984500	20.5983	0.75948	1.34707	0	0	0	0	0.016	0.03465	0	0
1kmE3194N1984	3194500	1984500	24.4573	0.65622	1.2029	0.08284	0	0	0	0	0	0	0
1kmE3195N1984	3.19543e+06	1.98459e+06	20.5983	0.75948	1.34707	0.31144	0	0	0	0	0	0	0
1kmE3196N1984	3.19615e+06	1.98486e+06	20.5983	0.75948	1.34707	0.79445	0	0	0	0	0	0	0
1kmE3198N1984	3.1989e+06	1.98445e+06	24.0789	0.10892	0.75042	0	0	0	0	0	0	0	0
1kmE3199N1984	3199500	1984500	24.0789	0.10892	0.75042	0.07163	0	0	0	0	0	0	0
1kmE3200N1984	3200500	1984500	24.0789	0.10892	0.75042	0.28709	0	0	0	0	0	0	0
1kmE3201N1984	3201500	1984500	24.0789	0.10892	0.75042	0.02695	0	0	0	0	0	0	0
1kmE3202N1984	3202500	1984500	24.0757	0.10892	0.75039	0	0	0	0	0.01313	0.26335	0	0
1kmE3203N1984	3203500	1984500	15.1781	0.10557	0.67013	0	0	0	0	0.0938	0.06438	0	0
1kmE3204N1984	3204500	1984500	13.1353	0.1048	0.65171	0.27184	0	0	0	0	0	0	0
1kmE3205N1984	3205500	1984500	13.1353	0.1048	0.65171	0.09596	0	0	0	0	0	0	0
1kmE3206N1984	3.20649e+06	1.98451e+06	13.1353	0.1048	0.65171	0.04762	0	0	0	0	0	0	0
1kmE3207N1984	3.20737e+06	1.98469e+06	13.1353	0.1048	0.65171	0.00294	0	0	0	0	0	0	0
1kmE3208N1984	3.20801e+06	1.98498e+06	13.1353	0.1048	0.65171	1	0	0	0	0	0	0	0
1kmE3151N1985	3.15164e+06	1.98539e+06	198.31	0.00975	0.32116	0	0	0	0	0	0	0	0
1kmE3152N1985	3152500	1985500	198.31	0.00975	0.32116	0	0	0	0	0	0	0	0
1kmE3153N1985	3.15348e+06	1.98548e+06	198.31	0.00975	0.32116	0.00129	0	0	0	0	0	0	0
1kmE3154N1985	3.15453e+06	1.98546e+06	198.31	0.00975	0.32116	0.19091	0	0	0.01448	0	0	0	0
1kmE3155N1985	3155500	1985500	198.31	0.00975	0.32116	0.21123	0	0	0.07409	0	0	0	0
1kmE3156N1985	3156500	1985500	198.31	0.00975	0.32116	0.24582	0	0	0.07035	0.07159	0	0	0
1kmE3157N1985	3157500	1985500	198.31	0.00975	0.32116	0.15011	0.04576	0.14679	0.07609	0.10771	0	0	0
1kmE3158N1985	3158500	1985500	198.31	0.00975	0.32116	0	0.03308	0.31897	0.0602	0.00541	0	0	0
1kmE3159N1985	3159500	1985500	198.31	0.00975	0.32116	0	0.03443	0	0.05013	0	0	0.05567	0
1kmE3160N1985	3160500	1985500	198.31	0.00975	0.32116	0	0.02884	0	0	0	0.17323	0.01874	0
1kmE3161N1985	3161500	1985500	198.31	0.00975	0.32116	0.00059	0.0295	0	0	0	0.02838	0	0
1kmE3162N1985	3162500	1985500	198.31	0.00975	0.32116	0.19069	0.02088	0	0	0	0	0	0
1kmE3163N1985	3163500	1985500	198.31	0.00975	0.32116	0	0.03311	0	0	0	0	0	1
1kmE3164N1985	3164500	1985500	198.31	0.00975	0.32116	0.19596	0	0	0	0	0	0	1
1kmE3165N1985	3.1655e+06	1985500	198.31	0.00975	0.32116	0.12218	0	0	0	0	0	0	0
1kmE3166N1985	3166500	1985500	198.31	0.00975	0.32116	0.04186	0	0	0	0	0	0	0
1kmE3167N1985	3.1675e+06	1.9855e+06	198.31	0.00975	0.32116	0.05955	0	0	0	0	0	0	0
1kmE3168N1985	3.1681e+06	1.98566e+06	198.31	0.00975	0.32116	0.03282	0	0	0	0	0	0	0
1kmE3170N1985	3.17083e+06	1.98579e+06	47.9361	0.03455	0.35418	0	0	0	0	0	0	0	0
1kmE3171N1985	3.17161e+06	1.98591e+06	47.9361	0.03455	0.35418	0	0	0	0	0	0	0	0
1kmE3172N1985	3.17249e+06	1.98566e+06	47.9361	0.03455	0.35418	0	0	0	0	0	0	0	0
1kmE3173N1985	3.17333e+06	1.98579e+06	47.9361	0.03455	0.35418	0	0	0	0	0	0	0	0
1kmE3174N1985	3.17457e+06	1.98549e+06	47.9361	0.03455	0.35418	0	0	0	0	0.01961	0	0	0
1kmE3175N1985	3.1755e+06	1.9855e+06	47.9361	0.03455	0.35418	0.06304	0	0	0	0.01756	0	0	0
1kmE3176N1985	3.17652e+06	1.98552e+06	47.9361	0.03455	0.35418	0.25908	0	0	0	0.02584	0	0	0
1kmE3177N1985	3177500	1985500	47.9361	0.03455	0.35418	0.22268	0	0	0	0	0	0	0
1kmE3178N1985	3178500	1985500	47.9361	0.03455	0.35418	0.2322	0	0	0	0.005	0	0	0
1kmE3179N1985	3.17949e+06	1.98552e+06	47.9361	0.03455	0.35418	0.21233	0	0	0	0.01636	0	0	0
1kmE3180N1985	3.18026e+06	1.98552e+06	47.9361	0.03455	0.35418	0.33207	0	0	0	0.00263	0	0	0
1kmE3185N1985	3.18598e+06	1.98598e+06	48.0711	0.02436	0.3207	0	0	0	0	0	0	0	0
1kmE3186N1985	3.18657e+06	1.98552e+06	48.0711	0.02436	0.3207	0.25028	0	0	0	0	0	0	0
1kmE3187N1985	3187500	1985500	48.0711	0.02436	0.3207	0.31452	0	0	0	0	0	0	0
1kmE3188N1985	3188500	1985500	30.6141	0.49148	0.97289	0.52458	0	0	0	0.00115	0	0	0
1kmE3189N1985	3189500	1985500	20.5983	0.75948	1.34707	0.11965	0	0	0	0.01684	0	0	0
1kmE3190N1985	3190500	1985500	20.5983	0.75948	1.34707	0.00103	0	0	0	0.00905	0	0	0
1kmE3191N1985	3191500	1985500	20.5983	0.75948	1.34707	0.23344	0	0	0	0.02878	0.14742	0	0
1kmE3192N1985	3192500	1985500	20.5983	0.75948	1.34707	0.12831	0	0	0	0.01006	0.29557	0	0
1kmE3193N1985	3193500	1985500	34.1753	0.39619	0.83984	0	0	0	0	0.01353	0	0	0
1kmE3194N1985	3194500	1985500	47.9889	0.02656	0.32377	1e-06	0	0	0	0.01609	0	0	0
1kmE3195N1985	3195500	1985500	28.961	0.53571	1.03465	0.11374	0	0	0	0.01118	0.05319	0	0
1kmE3196N1985	3.19641e+06	1.98559e+06	21.7097	0.55175	1.15656	0.00251	0	0	0	0	0	0	0
1kmE3197N1985	3.19734e+06	1.98586e+06	24.0789	0.10892	0.75042	0	0	0	0	0	0	0	0
1kmE3198N1985	3.19881e+06	1.9856e+06	24.0789	0.10892	0.75042	0.35425	0	0	0	0	0	0	0
1kmE3199N1985	3199500	1985500	24.0789	0.10892	0.75042	0.02455	0	0	0	0	0	0	0
1kmE3200N1985	3200500	1985500	24.0789	0.10892	0.75042	0.19115	0.0102	0	0	0	0.20516	0	1
1kmE3201N1985	3201500	1985500	24.0789	0.10892	0.75042	0.28701	0.02818	0	0	0	0.3088	0	0
1kmE3203N1985	3203500	1985500	19.6876	0.10727	0.71081	0	0	0	0	0.01632	0	0	0
1kmE3204N1985	3204500	1985500	13.1353	0.1048	0.65171	0	0	0	0	0	0	0	0
1kmE3205N1985	3205500	1985500	13.1353	0.1048	0.65171	0	0	0	0	0	0	0	0
1kmE3206N1985	3206500	1985500	13.1353	0.1048	0.65171	0	0	0	0	0	0	0	0
1kmE3207N1985	3207500	1985500	13.1353	0.1048	0.65171	0.12451	0	0	0	0	0	0	0
1kmE3208N1985	3.20813e+06	1.9855e+06	13.1353	0.1048	0.65171	0.60659	0	0	0	0	0	0	0
1kmE3152N1986	3.15262e+06	1.9862e+06	198.31	0.00975	0.32116	0	0	0	0	0	0	0	0
1kmE3153N1986	3.15332e+06	1.98623e+06	198.31	0.00975	0.32116	0	0	0	0	0	0	0	0
1kmE3154N1986	3.15479e+06	1.98617e+06	198.31	0.00975	0.32116	0	0	0	0	0	0	0	0
1kmE3155N1986	3.15556e+06	1.98644e+06	198.31	0.00975	0.32116	0	0	0	0	0.00716	0	0	0
1kmE3156N1986	3156500	1986500	198.31	0.00975	0.32116	0	0	0	0	0.10775	0.00239	0	0
1kmE3157N1986	3157500	1986500	198.31	0.00975	0.32116	0.10417	0	0	0	0.00115	0.02585	0	0
1kmE3158N1986	3158500	1986500	198.31	0.00975	0.32116	0.13599	0.01931	0	0.06297	0	0.00319	0	0
1kmE3162N1986	3162500	1986500	198.31	0.00975	0.32116	0.00441	0.0167	0	0	0.01501	0	0	0
1kmE3163N1986	3163500	1986500	198.31	0.00975	0.32116	0.20063	0.01995	0	0	0.02977	0.02232	0	1
1kmE3164N1986	3164500	1986500	198.31	0.00975	0.32116	0.22464	0.00219	0	0	0.02439	0.02137	0	1
1kmE3165N1986	3.1655e+06	1986500	198.31	0.00975	0.32116	0.16613	0	0	0	0.01579	0.00112	0	1
1kmE3166N1986	3166500	1986500	198.31	0.00975	0.32116	0.20647	0	0	0	0.01537	0	0	0
1kmE3167N1986	3167500	1986500	196.278	0.01008	0.32161	0.20267	0	0	0	0.01515	0	0	0
1kmE3168N1986	3.16847e+06	1.98654e+06	124.373	0.02194	0.3374	0.09874	0	0	0	0.00572	0	0	0
1kmE3169N1986	3.16952e+06	1.98663e+06	47.9361	0.03455	0.35418	0	0	0	0	0	0	0	0
1kmE3170N1986	3.17053e+06	1.98658e+06	47.9361	0.03455	0.35418	0	0	0	0	0	0	0	0
1kmE3171N1986	3.1715e+06	1.9865e+06	47.9361	0.03455	0.35418	0	0	0	0	0.02208	0	0	0
1kmE3172N1986	3172500	1986500	47.9361	0.03455	0.35418	0	0	0	0	0.01529	0	0	0
1kmE3173N1986	3.1735e+06	1.9865e+06	47.9361	0.03455	0.35418	0.15225	0	0	0	0.01531	0	0	0
1kmE3174N1986	3174500	1986500	47.9361	0.03455	0.35418	0.22496	0	0	0	0.00067	0	0	0
1kmE3175N1986	3175500	1986500	47.9361	0.03455	0.35418	0.18155	0	0	0	0	0.27204	0	1
1kmE3176N1986	3176500	1986500	47.9361	0.03455	0.35418	0	0	0	0	0.01612	0.03777	0	0
1kmE3177N1986	3177500	1986500	47.9361	0.03455	0.35418	0	0	0	0	0.00428	0	0	0
1kmE3178N1986	3178500	1986500	47.9361	0.03455	0.35418	0	0	0	0	0	0	0	0
1kmE3179N1986	3179500	1986500	47.9361	0.03455	0.35418	0.00436	0	0	0	0	0	0	0
1kmE3180N1986	3.18019e+06	1.98647e+06	47.9361	0.03455	0.35418	0.40935	0	0	0	0	0	0	0
1kmE3185N1986	3.18575e+06	1.98663e+06	48.0711	0.02436	0.3207	0.35676	0	0	0	0	0	0	0
1kmE3186N1986	3186500	1986500	48.0711	0.02436	0.3207	0.32231	0	0	0	0	0	0	0
1kmE3187N1986	3187500	1986500	48.0711	0.02436	0.3207	0.38424	0	0	0	0.01741	0	0	0
1kmE3188N1986	3188500	1986500	45.4016	0.09579	0.42043	0.10513	0	0	0	0.01566	0	0	0
1kmE3189N1986	3189500	1986500	20.9276	0.75067	1.33477	0.00649	0	0	0	0.00775	0	0	0
1kmE3190N1986	3190500	1986500	20.5983	0.75948	1.34707	0.18945	0	0	0	0.01654	0	0	0
1kmE3191N1986	3191500	1986500	20.5983	0.75948	1.34707	0.04995	0	0	0	0.01221	0.25507	0	0
1kmE3192N1986	3192500	1986500	20.5983	0.75948	1.34707	0.11861	0	0	0	0	0.07207	0	0
1kmE3193N1986	3193500	1986500	38.9857	0.26747	0.66012	0.37802	0	0	0	0	0	0	0
1kmE3194N1986	3194500	1986500	48.0711	0.02436	0.3207	0.28276	0	0.12159	0	0	0.09071	0	0
1kmE3195N1986	3195500	1986500	39.5895	0.06727	0.4835	0.31834	0	0.01111	0	0.01314	0.25689	0	0
1kmE3196N1986	3196500	1986500	23.9795	0.1275	0.76746	0	0	0	0	0.01635	0	0	0
1kmE3197N1986	3.19748e+06	1.98652e+06	24.0789	0.10892	0.75042	0	0	0	0	0	0	0	0
1kmE3198N1986	3.19853e+06	1.98656e+06	24.0789	0.10892	0.75042	0.06926	0	0	0	0	0	0	0
1kmE3199N1986	3199500	1986500	24.0789	0.10892	0.75042	0.15426	0	0	0	0	0.01982	0	0
1kmE3200N1986	3200500	1986500	24.0789	0.10892	0.75042	0.19171	0	0	0	0	0.31932	0	1
1kmE3201N1986	3201500	1986500	24.0789	0.10892	0.75042	0.22872	0	0	0	0.0525	0.32337	0	0
1kmE3202N1986	3202500	1986500	24.0789	0.10892	0.75042	0	0	0	0	0.00743	0.01443	0	0
1kmE3203N1986	3203500	1986500	19.9329	0.10736	0.71302	0.00013	0	0	0	0.00445	0	0	0
1kmE3204N1986	3204500	1986500	13.1353	0.1048	0.65171	0.07812	0	0	0	0.01474	0	0	0
1kmE3205N1986	3205500	1986500	13.1353	0.1048	0.65171	0	0	0	0	0	0	0	0
1kmE3206N1986	3206500	1986500	13.1353	0.1048	0.65171	0	0	0	0	0	0	0	0
1kmE3207N1986	3207500	1986500	13.1353	0.1048	0.65171	0.0086	0	0	0	0	0	0	0
1kmE3208N1986	3.20816e+06	1.98647e+06	13.1353	0.1048	0.65171	0.56055	0	0	0	0	0	0	0
1kmE3155N1987	3.1559e+06	1.98708e+06	198.31	0.00975	0.32116	0	0	0	0	0.24072	0	0	0
1kmE3157N1987	3.15762e+06	1.98741e+06	198.31	0.00975	0.32116	0	0	0	0	0	0.09963	0	0
1kmE3158N1987	3.1585e+06	1.9875e+06	198.31	0.00975	0.32116	0	0	0	0	0	0.40515	0	0
1kmE3159N1987	3159500	1.9875e+06	198.31	0.00975	0.32116	0	0	0	0.07241	0	0.72852	0	1
1kmE3160N1987	3160500	1.9875e+06	198.31	0.00975	0.32116	0	0	0	0	0.08511	0.51785	0	0
1kmE3161N1987	3161500	1.9875e+06	198.31	0.00975	0.32116	0	0	0	0	0	0.54228	0	0
1kmE3162N1987	3162500	1.9875e+06	198.31	0.00975	0.32116	0	0	0	0	0	0.06001	0	0
1kmE3163N1987	3163500	1.9875e+06	198.31	0.00975	0.32116	0	0	0	0	0	0.36831	0	0
1kmE3164N1987	3164500	1.9875e+06	198.31	0.00975	0.32116	0	0	0	0	0.00779	0.74786	0	0
1kmE3165N1987	3.1655e+06	1.9875e+06	198.31	0.00975	0.32116	0	0	0	0	0.01617	0.55473	0	0
1kmE3166N1987	3166500	1.9875e+06	163.174	0.01554	0.32888	0	0	0	0	0.01588	0.19225	0	0
1kmE3167N1987	3167500	1.9875e+06	85.2477	0.0284	0.34599	0	0	0	0	0.02018	0.12462	0	1
1kmE3168N1987	3168500	1.9875e+06	61.8431	0.03226	0.35113	0	0	0	0	0.01246	0.00968	0	1
1kmE3169N1987	3169500	1.9875e+06	47.9361	0.03455	0.35418	0	0	0	0	0.01564	0	0	0
1kmE3170N1987	3170500	1.9875e+06	47.9361	0.03455	0.35418	0	0	0	0	0.01596	0.00768	0	1
1kmE3171N1987	3171500	1.9875e+06	47.9361	0.03455	0.35418	0.15533	0	0	0	0.03047	0.02191	0	0
1kmE3172N1987	3172500	1.9875e+06	47.9361	0.03455	0.35418	0.34297	0	0	0	0.01637	0	0	1
1kmE3173N1987	3.1735e+06	1.9875e+06	47.9361	0.03455	0.35418	0.30303	0	0	0	0.01754	0.27666	0	0
1kmE3174N1987	3174500	1.9875e+06	47.9361	0.03455	0.35418	0.18581	0	0	0	0	0.31137	0	0
1kmE3175N1987	3175500	1.9875e+06	47.9361	0.03455	0.35418	0.0691	0	0	0	0	0.44275	0	1
1kmE3176N1987	3176500	1.9875e+06	47.9361	0.03455	0.35418	0	0	0	0	0	0.06755	0	0
1kmE3177N1987	3177500	1.9875e+06	47.9361	0.03455	0.35418	0.0026	0	0	0	0.01783	0	0	0
1kmE3178N1987	3178500	1.9875e+06	47.9361	0.03455	0.35418	0.14594	0	0	0	0.01364	0	0	0
1kmE3179N1987	3179500	1.9875e+06	47.9361	0.03455	0.35418	0.34957	0	0	0	0	0	0	0
1kmE3180N1987	3.18041e+06	1.98759e+06	47.9361	0.03455	0.35418	0.00514	0	0	0	0.00073	0	0	0
1kmE3181N1987	3.18153e+06	1.98774e+06	47.9361	0.03455	0.35418	0.3354	0	0	0	0.01469	0	0	0
1kmE3182N1987	3.18248e+06	1.98772e+06	47.9361	0.03455	0.35418	0.16064	0	0	0	0	0	0	0
1kmE3183N1987	3.18346e+06	1.98781e+06	47.9976	0.02991	0.33894	0.00649	0	0	0	0	0	0	0
1kmE3184N1987	3.18458e+06	1.98774e+06	48.0711	0.02436	0.3207	0	0	0	0	0	0	0	0
1kmE3185N1987	3.18551e+06	1.98751e+06	48.0711	0.02436	0.3207	0.35063	0	0	0	0	0	0	0
1kmE3186N1987	3186500	1.9875e+06	48.0711	0.02436	0.3207	0.2789	0	0	0	0.01231	0	0	0
1kmE3187N1987	3187500	1.9875e+06	48.0711	0.02436	0.3207	0.48152	0	0	0	0.00357	0	0	0
1kmE3188N1987	3188500	1.9875e+06	48.0711	0.02436	0.3207	0.09885	0	0	0	0	0	0	0
1kmE3189N1987	3189500	1.9875e+06	24.7621	0.64806	1.19152	0	0	0	0	0.01693	0	0	0
1kmE3190N1987	3190500	1.9875e+06	20.5983	0.75948	1.34707	0.20952	0	0	0	0.01576	0	0	0
1kmE3191N1987	3191500	1.9875e+06	20.5983	0.75948	1.34707	0	0	0	0	0	0.08029	0	0
1kmE3192N1987	3192500	1.9875e+06	28.5523	0.54665	1.04992	0	0	0	0	0	0.22406	0	0
1kmE3193N1987	3193500	1.9875e+06	48.0285	0.02551	0.32229	0.2225	0	0	0	0	0	0	0
1kmE3194N1987	3194500	1.9875e+06	48.0711	0.02436	0.3207	0.32717	0	0	0	0	0.0526	0	0
1kmE3195N1987	3195500	1.9875e+06	42.7765	0.04302	0.41553	0.41373	0	0	0	0	0.56223	0	0
1kmE3196N1987	3196500	1.9875e+06	24.0789	0.10892	0.75042	0.13207	0	0	0	0.00236	0.00112	0	0
1kmE3197N1987	3197500	1.9875e+06	24.0789	0.10892	0.75042	0.04912	0	0	0	0.01988	0	0	0
1kmE3198N1987	3198500	1.9875e+06	24.0789	0.10892	0.75042	0	0	0	0	0.00065	0	0	0
1kmE3199N1987	3199500	1.9875e+06	24.0789	0.10892	0.75042	0	0	0	0	0	0	0	0
1kmE3200N1987	3200500	1.9875e+06	24.0789	0.10892	0.75042	0	0	0	0	0.00212	0.36527	0	0
1kmE3201N1987	3201500	1.9875e+06	24.0789	0.10892	0.75042	0	0	0	0	0.05282	0.10999	0	0
1kmE3202N1987	3202500	1.9875e+06	20.3957	0.10754	0.7172	0	0	0	0	0	0	0	0
1kmE3203N1987	3203500	1.9875e+06	13.2558	0.10485	0.65279	0.32431	0.00347	0	0	0	0	0	0
1kmE3204N1987	3204500	1.9875e+06	13.1353	0.1048	0.65171	0.28752	0	0	0	0.01648	0	0	0
1kmE3205N1987	3205500	1.9875e+06	13.1353	0.1048	0.65171	0	0	0	0	0	0	0	0
1kmE3206N1987	3206500	1.9875e+06	13.1353	0.1048	0.65171	0	0	0	0	0	0	0	0
1kmE3207N1987	3.20737e+06	1.98746e+06	13.1353	0.1048	0.65171	0	0	0	0	0	0	0	0
1kmE3208N1987	3.20817e+06	1.98704e+06	13.1353	0.1048	0.65171	0	0	0	0	0	0	0	0
1kmE3158N1988	3.15865e+06	1.98849e+06	198.31	0.00975	0.32116	0	0	0	0.03629	0	0.22906	0	0
1kmE3159N1988	3159500	1988500	198.31	0.00975	0.32116	0	0	0	0.0549	0	0.0699	0	0
1kmE3160N1988	3160500	1988500	198.31	0.00975	0.32116	0.30453	0.00439	0	0	0.03747	0.32651	0	0
1kmE3161N1988	3161500	1988500	198.31	0.00975	0.32116	0.35805	0	0	0	0	0.38793	0	0
1kmE3162N1988	3162500	1988500	194.162	0.01043	0.32207	0.14267	0	0	0	0	0.45404	0	0
1kmE3163N1988	3163500	1988500	197.118	0.00994	0.32142	0.21715	0	0	0	0	0.51633	0	0
1kmE3164N1988	3164500	1988500	198.31	0.00975	0.32116	0.0191	0	0	0	0	0.6374	0	0
1kmE3165N1988	3.1655e+06	1988500	198.31	0.00975	0.32116	0	0	0	0	0	0.70404	0	0
1kmE3166N1988	3166500	1988500	198.31	0.00975	0.32116	7e-05	0	0	0	0	0.68493	0	0
1kmE3167N1988	3167500	1988500	63.2154	0.03203	0.35083	0.17207	0	0	0	0.01435	0.18706	0	0
1kmE3168N1988	3168500	1988500	47.9361	0.03455	0.35418	0.218	0	0	0	0.00972	0.26427	0	0
1kmE3169N1988	3169500	1988500	47.9361	0.03455	0.35418	0.11644	0.01491	0	0	0	0.32393	0	0
1kmE3170N1988	3170500	1988500	47.9361	0.03455	0.35418	0	0	0	0	0	0.31404	0	0
1kmE3171N1988	3171500	1988500	47.9361	0.03455	0.35418	0.24088	0	0	0	0.01593	0.05205	0	0
1kmE3172N1988	3172500	1988500	47.9361	0.03455	0.35418	0.31811	0	0	0	0	0	0	0
1kmE3173N1988	3.1735e+06	1988500	47.9361	0.03455	0.35418	0.5584	0	0	0	0.00205	0	0	0
1kmE3174N1988	3174500	1988500	47.9361	0.03455	0.35418	0.04797	0	0	0	0.01605	0	0	0
1kmE3175N1988	3175500	1988500	47.9361	0.03455	0.35418	0.44292	0	0	0	0	0	0	0
1kmE3176N1988	3176500	1988500	47.9361	0.03455	0.35418	0.14962	0	0	0	0	0	0	0
1kmE3177N1988	3177500	1988500	47.9361	0.03455	0.35418	0.0635	0	0	0	0	0	0	0
1kmE3178N1988	3178500	1988500	47.9361	0.03455	0.35418	0.48871	0	0	0	0.00378	0	0	0
1kmE3179N1988	3179500	1988500	47.9361	0.03455	0.35418	0.32038	0	0	0	0.02205	0	0	0
1kmE3180N1988	3180500	1988500	47.9361	0.03455	0.35418	0.27616	0	0	0	0.01312	0	0	0
1kmE3181N1988	3181500	1988500	47.9361	0.03455	0.35418	0.34321	0	0	0	0.00737	0	0	0
1kmE3182N1988	3182500	1988500	47.9361	0.03455	0.35418	0.43449	0	0	0	0	0	0	0
1kmE3183N1988	3183500	1988500	48.0258	0.02778	0.33193	0.31506	0	0	0	0	0	0	0
1kmE3184N1988	3184500	1988500	48.0711	0.02436	0.3207	0.06157	0	0	0	0.02091	0	0	0
1kmE3185N1988	3185500	1988500	48.0711	0.02436	0.3207	0.22445	0	0	0	0.01824	0	0	0
1kmE3186N1988	3186500	1988500	48.0711	0.02436	0.3207	0.39425	0	0	0	0.01305	0	0	0
1kmE3187N1988	3187500	1988500	48.0711	0.02436	0.3207	0.65056	0	0	0	0	0	0	0
1kmE3188N1988	3188500	1988500	48.0711	0.02436	0.3207	0.43774	0	0	0	0.00947	0	0	0
1kmE3189N1988	3189500	1988500	35.9802	0.34789	0.77241	0.13255	0	0	0	0.00856	0	0	0
1kmE3190N1988	3190500	1988500	20.5983	0.75948	1.34707	0.28724	0	0	0	0.01532	0	0	0
1kmE3191N1988	3191500	1988500	21.4254	0.73735	1.31617	0.00222	0	0	0	0	0.14122	0	0
1kmE3192N1988	3192500	1988500	42.9482	0.16144	0.51209	0.05029	0	0	0	0	0.16292	0	0
1kmE3193N1988	3193500	1988500	48.0711	0.02436	0.3207	0.38431	0	0	0	0	0	0	0
1kmE3194N1988	3194500	1988500	48.0711	0.02436	0.3207	0.26478	0	0	0	0	0	0	0
1kmE3195N1988	3195500	1988500	43.9884	0.03875	0.39382	0.26489	0	0	0	0	0.52142	0	0
1kmE3196N1988	3196500	1988500	24.0789	0.10892	0.75042	0.28075	0	0	0	0	0.01939	0	0
1kmE3197N1988	3197500	1988500	24.0789	0.10892	0.75042	0.19205	0	0	0	0	0	0	0
1kmE3198N1988	3198500	1988500	24.0789	0.10892	0.75042	0.22976	0	0	0	0.01734	0	0	0
1kmE3199N1988	3199500	1988500	24.0789	0.10892	0.75042	0.05196	0	0	0	0.02179	0	0	0
1kmE3200N1988	3200500	1988500	24.0789	0.10892	0.75042	0	0	0	0	0.06755	0.42414	0	0
1kmE3201N1988	3201500	1988500	24.0789	0.10892	0.75042	0	0	0	0	0.0001	0.00099	0	0
1kmE3202N1988	3202500	1988500	14.9612	0.10549	0.66818	0	0	0	0	0	0	0	0
1kmE3203N1988	3203500	1988500	13.1353	0.1048	0.65171	0.19194	0.00644	0.01098	0	0	0	0	0
1kmE3204N1988	3204500	1988500	13.1353	0.1048	0.65171	0.45211	0	0.15042	0	0.00891	0	0	0
1kmE3205N1988	3205500	1988500	13.1353	0.1048	0.65171	0.05461	0	0	0	0.00639	0	0	0
1kmE3206N1988	3206500	1988500	13.1353	0.1048	0.65171	0.04422	0	0	0	0	0	0	0
1kmE3207N1988	3.20721e+06	1.98832e+06	13.1353	0.1048	0.65171	0	0	0	0	0	0	0	0
1kmE3159N1989	3.15976e+06	1.98951e+06	198.31	0.00975	0.32116	0.08399	0	0	0	0	0	0	0
1kmE3161N1989	3161500	1989500	198.31	0.00975	0.32116	0.35333	0	0.07976	0	0	0	0	0
1kmE3162N1989	3162500	1989500	96.0668	0.02661	0.34361	0.06939	0	0	0	0	0	0	0
1kmE3163N1989	3163500	1989500	64.6386	0.0318	0.35052	0.3123	0	0	0	0	0	0	0
1kmE3164N1989	3164500	1989500	170.827	0.01428	0.3272	0.26733	0	0	0	0	0.14169	0	0
1kmE3165N1989	3.1655e+06	1989500	198.31	0.00975	0.32116	0.01171	0	0	0	0	0	0	0
1kmE3166N1989	3166500	1989500	198.31	0.00975	0.32116	0.46989	0	0	0	0	0.00164	0	0
1kmE3167N1989	3167500	1989500	99.0216	0.02613	0.34297	0.25757	0	0	0	0	0	0	0
1kmE3168N1989	3168500	1989500	47.9361	0.03455	0.35418	0.11896	0	0	0	0.01605	0.11645	0	0
1kmE3169N1989	3169500	1989500	47.9361	0.03455	0.35418	0.26648	0.00561	0	0	0.0037	0.0002	0	0
1kmE3170N1989	3170500	1989500	47.9361	0.03455	0.35418	0	0.04024	0	0	0	0	0	0
1kmE3171N1989	3171500	1989500	47.9361	0.03455	0.35418	0.13686	0.0089	0	0	0.01674	0	0	1
1kmE3172N1989	3172500	1989500	47.9361	0.03455	0.35418	0.38413	0	0	0	0	0	0	0
1kmE3173N1989	3.1735e+06	1989500	47.9361	0.03455	0.35418	0.36613	0	0	0	0	0	0	0
1kmE3174N1989	3174500	1989500	47.9361	0.03455	0.35418	0	0	0	0	0.00738	0	0	0
1kmE3175N1989	3175500	1989500	47.9361	0.03455	0.35418	0.20257	0	0	0	0.01574	0	0	0
1kmE3176N1989	3176500	1989500	47.9361	0.03455	0.35418	0.39054	0	0	0	0.01556	0	0	0
1kmE3177N1989	3177500	1989500	47.9361	0.03455	0.35418	0.41631	0	0	0	0.01255	0	0	0
1kmE3178N1989	3178500	1989500	47.9361	0.03455	0.35418	0.25363	0	0	0	0	0	0	0
1kmE3179N1989	3179500	1989500	47.9361	0.03455	0.35418	0.32947	0	0	0	0	0	0	0
1kmE3180N1989	3180500	1989500	47.9361	0.03455	0.35418	0.51212	0	0	0	0.02609	0	0	0
1kmE3181N1989	3181500	1989500	47.9361	0.03455	0.35418	0.06726	0	0	0	0.00069	0	0	0
1kmE3182N1989	3182500	1989500	47.9361	0.03455	0.35418	0.44365	0	0	0	0	0	0	0
1kmE3183N1989	3183500	1989500	48.0569	0.04478	0.39357	0.25017	0	0	0	0.01802	0	0	0
1kmE3184N1989	3184500	1989500	48.0711	0.02436	0.3207	0.01516	0	0	0	0.00033	0	0	0
1kmE3185N1989	3185500	1989500	48.0711	0.02436	0.3207	0	0	0	0	0	0	0	0
1kmE3186N1989	3186500	1989500	48.0711	0.02436	0.3207	0.03645	0	0	0	0	0	0	0
1kmE3187N1989	3187500	1989500	48.0711	0.02436	0.3207	0.47476	0	0	0	0.01444	0	0	0
1kmE3188N1989	3188500	1989500	48.0711	0.02436	0.3207	0.47984	0	0	0	0.01451	0	0	0
1kmE3189N1989	3189500	1989500	47.7402	0.03322	0.33306	0.49438	0	0	0	0	0	0	0
1kmE3190N1989	3190500	1989500	36.4133	0.3363	0.75623	0.45396	0	0	0	0.01526	0	0	0
1kmE3191N1989	3191500	1989500	39.1864	0.2621	0.65263	0.20144	0.03633	0	0	0	0.18161	0	0
1kmE3192N1989	3192500	1989500	48.0711	0.02436	0.3207	0.14919	0.01496	0	0	0	0.04354	0	0
1kmE3193N1989	3193500	1989500	48.0711	0.02436	0.3207	0.2043	0	0	0	0	0	0	0
1kmE3194N1989	3194500	1989500	48.0711	0.02436	0.3207	0.27437	0	0	0	0	0	0	0
1kmE3195N1989	3195500	1989500	45.9279	0.03192	0.35908	0.06845	0	0	0	0	0.41329	0	0
1kmE3196N1989	3196500	1989500	25.0803	0.10539	0.73249	0.46971	0	0	0	0	0.14275	0	0
1kmE3197N1989	3197500	1989500	24.0789	0.10892	0.75042	0.05643	0	0	0	0	0	0	0
1kmE3198N1989	3198500	1989500	24.0789	0.10892	0.75042	0	0	0	0	0	0	0	0
1kmE3199N1989	3199500	1989500	24.0789	0.10892	0.75042	0.05772	0.04208	0.0482	0	0.06676	0	0	0
1kmE3200N1989	3200500	1989500	24.0789	0.10892	0.75042	0.18364	0	0	0	0.05967	0	0	0
1kmE3202N1989	3202500	1989500	15.8242	0.10582	0.67596	0	0	0	0	0	0	0	0
1kmE3203N1989	3203500	1989500	13.1353	0.1048	0.65171	0.30844	0	0.01784	0	0	0	0	0
1kmE3204N1989	3204500	1989500	13.1353	0.1048	0.65171	0.13181	0	0.00854	0	0	0	0	0
1kmE3205N1989	3205500	1989500	13.1353	0.1048	0.65171	0.09193	0	0	0	0.01573	0	0	0
1kmE3206N1989	3.20644e+06	1.98943e+06	13.1353	0.1048	0.65171	0.50372	0	0	0	0	0	0	0
1kmE3207N1989	3.20712e+06	1.9891e+06	13.1353	0.1048	0.65171	0	0	0	0	0	0	0	0
1kmE3159N1990	3.15984e+06	1.99015e+06	198.31	0.00975	0.32116	0	0	0	0	0	0	0	0
1kmE3160N1990	3.16058e+06	1.9905e+06	198.31	0.00975	0.32116	0.22751	0.03129	0.0435	0	0.02507	0	0	0
1kmE3161N1990	3161500	1990500	198.31	0.00975	0.32116	0.17426	0	0.01805	0	0.01158	0	0	0
1kmE3162N1990	3162500	1990500	141.552	0.01911	0.33363	0.34209	0	0	0	0	0	0	0
1kmE3163N1990	3163500	1990500	47.9361	0.03455	0.35418	0.24529	0	0	0	0	0	0	0
1kmE3164N1990	3164500	1990500	128.717	0.02123	0.33644	0.04213	0	0	0	0	0	0	0
1kmE3165N1990	3.1655e+06	1990500	198.31	0.00975	0.32116	0	0	0	0	0	0	0	0
1kmE3166N1990	3166500	1990500	198.31	0.00975	0.32116	0.42919	0	0	0	0	0	0	0
1kmE3167N1990	3167500	1990500	136.268	0.01998	0.33479	0.55045	0	0	0	0	0	0	0
1kmE3168N1990	3168500	1990500	47.9361	0.03455	0.35418	0.28428	0	0	0	0	0	0	0
1kmE3169N1990	3169500	1990500	48.1579	0.03678	0.35907	0.17963	0	0	0	0.01983	0	0	0
1kmE3170N1990	3170500	1990500	62.4044	0.17964	0.67281	0.20823	0.00876	0	0	0.00045	0	0	0
1kmE3171N1990	3171500	1990500	68.5935	0.2417	0.8091	0.07034	0	0	0	0.01624	0	0	1
1kmE3172N1990	3172500	1990500	57.8662	0.13413	0.57287	0.25078	0	0	0	0	0	0	0
1kmE3173N1990	3.1735e+06	1990500	47.9372	0.03456	0.35421	0.42824	0	0	0	0	0	0	0
1kmE3174N1990	3174500	1990500	47.9361	0.03455	0.35418	0.06816	0	0	0	0.01385	0	0	0
1kmE3175N1990	3175500	1990500	47.9361	0.03455	0.35418	0.09547	0	0	0	0.0151	0	0	0
1kmE3176N1990	3176500	1990500	47.9361	0.03455	0.35418	0.2172	0	0	0	0.01517	0	0	0
1kmE3177N1990	3177500	1990500	47.9361	0.03455	0.35418	0.33793	0	0	0	0.01948	0	0	0
1kmE3178N1990	3178500	1990500	47.9361	0.03455	0.35418	0.37856	0	0	0	0.01995	0	0	0
1kmE3179N1990	3179500	1990500	47.9361	0.03455	0.35418	0.00341	0	0	0	0.01138	0.23051	0	0
1kmE3180N1990	3180500	1990500	47.9361	0.03455	0.35418	0.00328	0	0	0	0.01139	0.05575	0	0
1kmE3181N1990	3181500	1990500	47.9361	0.03455	0.35418	0.00305	0	0	0	0.02415	0	0	0
1kmE3182N1990	3182500	1990500	47.9361	0.03455	0.35418	0.31791	0	0	0	0.0175	0	0	0
1kmE3183N1990	3183500	1990500	48.0303	0.06531	0.4666	0.14473	0	0	0	0.01124	0	0	0
1kmE3184N1990	3184500	1990500	48.4699	0.18489	0.90528	0.29046	0	0	0	0	0	0	0
1kmE3185N1990	3185500	1990500	48.0823	0.02885	0.33705	0.01123	0	0	0	0	0	0	0
1kmE3186N1990	3186500	1990500	48.0711	0.02436	0.3207	0.16219	0	0	0	0.0164	0	0	0
1kmE3187N1990	3187500	1990500	48.0711	0.02436	0.3207	0.26486	0	0.0185	0	0.00345	0	0	0
1kmE3188N1990	3188500	1990500	48.0711	0.02436	0.3207	0.47783	0	0	0	0	0	0	0
1kmE3189N1990	3189500	1990500	48.0711	0.02436	0.3207	0.37373	0	0	0	0	0	0	0
1kmE3190N1990	3190500	1990500	48.0711	0.02436	0.3207	0.50064	0	0	0	0.01523	0.09953	0	0
1kmE3191N1990	3191500	1990500	48.0711	0.02436	0.3207	0.46614	0.03589	0	0	0	0.27451	0	0
1kmE3192N1990	3192500	1990500	48.0711	0.02436	0.3207	0.20823	0.01632	0	0	0	0	0	0
1kmE3193N1990	3193500	1990500	48.0711	0.02436	0.3207	0.41558	0	0	0	0	0	0	0
1kmE3194N1990	3194500	1990500	48.0711	0.02436	0.3207	0.2938	0	0	0	0	0	0	0
1kmE3195N1990	3195500	1990500	48.0711	0.02436	0.3207	0.07131	0	0	0	0	0.27847	0	0
1kmE3196N1990	3196500	1990500	28.4054	0.09368	0.67293	0.00092	0	0	0	0	0.32674	0	0
1kmE3197N1990	3197500	1990500	24.0789	0.10892	0.75042	0.3414	0	0	0	0	0	0	0
1kmE3198N1990	3198500	1990500	24.0789	0.10892	0.75042	0	0.03132	0	0	0.05093	0	0	0
1kmE3199N1990	3199500	1990500	24.0789	0.10892	0.75042	0.1791	0.03772	0.03954	0	0.04224	0	0	0
1kmE3200N1990	3200500	1990500	24.0789	0.10892	0.75042	0.07274	0	0	0	0	0	0	0
1kmE3201N1990	3201500	1990500	23.826	0.10883	0.74814	0.26306	0	0.08078	0	0.00998	0	0	0
1kmE3202N1990	3202500	1990500	14.2165	0.10521	0.66146	0.02732	0	0	0	0.0163	0	0	0
1kmE3204N1990	3204500	1990500	13.1353	0.1048	0.65171	0	0	0	0	0	0.49937	0	0
1kmE3206N1990	3.20616e+06	1.99013e+06	13.1353	0.1048	0.65171	0.56523	0	0	0	0	0	0	0
1kmE3159N1991	3.15982e+06	1.99143e+06	198.31	0.00975	0.32116	0	0	0	0	0	0	0	0
1kmE3161N1991	3.16152e+06	1.99148e+06	198.31	0.00975	0.32116	0.3234	0	0	0	0.03555	0.00026	0	0
1kmE3162N1991	3162500	1.9915e+06	197.391	0.0099	0.32136	0.48677	0	0	0	0	0	0	0
1kmE3163N1991	3163500	1.9915e+06	119.416	0.02276	0.33849	0.27869	0	0	0	0	0	0	0
1kmE3164N1991	3164500	1.9915e+06	156.793	0.01659	0.33028	0	0	0	0	0	0	0	0
1kmE3165N1991	3.1655e+06	1.9915e+06	198.31	0.00975	0.32116	0	0	0	0	0	0	0	1
1kmE3166N1991	3166500	1.9915e+06	198.31	0.00975	0.32116	0.08275	0	0	0	0	0	0	0
1kmE3167N1991	3167500	1.9915e+06	85.6385	0.02833	0.3459	0.17312	0	0	0	0	0.11069	0	0
1kmE3168N1991	3168500	1.9915e+06	54.0993	0.09636	0.48991	0.40804	0	0	0	0	0	0	0
1kmE3169N1991	3169500	1.9915e+06	77.7002	0.33303	1.00965	0.6118	0	0	0	0	0	0	0
1kmE3170N1991	3170500	1.9915e+06	88.1906	0.43822	1.24067	0.58383	0	0	0	0.01716	0	0	0
1kmE3171N1991	3171500	1.9915e+06	88.1906	0.43822	1.24067	0.10838	0	0	0	0.02598	0	0	0
1kmE3172N1991	3172500	1.9915e+06	88.1906	0.43822	1.24067	0	0	0	0	0.00847	0	0	1
1kmE3173N1991	3.1735e+06	1.9915e+06	73.7969	0.29388	0.92369	0.03488	0	0	0	0.01794	0	0	1
1kmE3174N1991	3174500	1.9915e+06	48.6158	0.04137	0.36915	0.48356	0	0	0	0.00173	0	0	0
1kmE3175N1991	3175500	1.9915e+06	47.9361	0.03455	0.35418	0.20673	0	0	0	0	0	0	0
1kmE3176N1991	3176500	1.9915e+06	47.9361	0.03455	0.35418	0	0	0	0	0	0	0	0
1kmE3177N1991	3177500	1.9915e+06	47.9361	0.03455	0.35418	0	0	0	0	0	0	0	0
1kmE3178N1991	3178500	1.9915e+06	47.9361	0.03455	0.35418	0.28533	0	0	0	0	0	0	0
1kmE3179N1991	3179500	1.9915e+06	47.9361	0.03455	0.35418	0.2747	0	0	0	0.00503	0.00242	0	0
1kmE3181N1991	3181500	1.9915e+06	47.9361	0.03455	0.35418	0	0	0	0	0.01504	0	0	0
1kmE3182N1991	3182500	1.9915e+06	47.9361	0.03455	0.35418	0	0	0	0	0.01517	0	0	0
1kmE3183N1991	3183500	1.9915e+06	48.1414	0.1021	0.60101	0	0	0	0	0.01535	0	0	1
1kmE3184N1991	3184500	1.9915e+06	48.827	0.32764	1.42519	0.00885	0	0	0	0.00315	0	0	0
1kmE3185N1991	3185500	1.9915e+06	48.6292	0.24775	1.13426	0.26726	0	0	0	0.01028	0	0	0
1kmE3186N1991	3186500	1.9915e+06	48.1153	0.04207	0.38519	0.13229	0	0	0	0.00864	0	0	0
1kmE3187N1991	3187500	1.9915e+06	48.0711	0.02436	0.3207	0.0796	0	0.22113	0	0	0	0	0
1kmE3188N1991	3188500	1.9915e+06	48.0711	0.02436	0.3207	0.43223	0	0	0	0	0	0	0
1kmE3189N1991	3189500	1.9915e+06	48.0711	0.02436	0.3207	0.2768	0	0	0	0	0	0	0
1kmE3190N1991	3190500	1.9915e+06	48.0711	0.02436	0.3207	0.49841	0	0	0	0.01512	0.03987	0	0
1kmE3191N1991	3191500	1.9915e+06	48.0711	0.02436	0.3207	0.25463	0	0	0	0	0.01031	0	0
1kmE3192N1991	3192500	1.9915e+06	48.0711	0.02436	0.3207	0.30477	0	0	0	0	0	0	0
1kmE3193N1991	3193500	1.9915e+06	48.0711	0.02436	0.3207	0.35332	0	0	0	0	0	0	0
1kmE3194N1991	3194500	1.9915e+06	48.0711	0.02436	0.3207	0.24339	0	0	0	0	0	0	0
1kmE3195N1991	3195500	1.9915e+06	48.0711	0.02436	0.3207	0.20072	0	0.03732	0	0	0.05875	0	0
1kmE3196N1991	3196500	1.9915e+06	33.8308	0.07455	0.57576	0.25633	0	0.21206	0	0.00819	0.56188	0	0
1kmE3197N1991	3197500	1.9915e+06	24.0789	0.10892	0.75042	0.25839	0.00796	0	0	0.0549	0	0	0
1kmE3198N1991	3198500	1.9915e+06	24.0789	0.10892	0.75042	0.25099	0.04154	0	0	0.06603	0	0	0
1kmE3199N1991	3199500	1.9915e+06	24.0789	0.10892	0.75042	0.38843	0	0.00355	0	0	0	0	0
1kmE3200N1991	3200500	1.9915e+06	24.0789	0.10892	0.75042	0.0005	0	0.09238	0	0	0	0	0
1kmE3201N1991	3201500	1.9915e+06	23.0481	0.10854	0.74112	0.01167	0	0.14848	0	0	0	0	0
1kmE3202N1991	3202500	1.9915e+06	13.1353	0.1048	0.65171	0.19416	0	0	0	0	0	0	0
1kmE3203N1991	3203500	1.9915e+06	13.1353	0.1048	0.65171	0.22578	0	0	0	0.00533	0.03723	0	0
1kmE3204N1991	3204500	1.9915e+06	13.1353	0.1048	0.65171	0.19268	0	0	0	0.01759	0.27446	0	0
1kmE3205N1991	3.20534e+06	1.99151e+06	13.1353	0.1048	0.65171	0	0	0	0	0.03212	0.26336	0	0
1kmE3207N1991	3.20779e+06	1.99195e+06	13.1353	0.1048	0.65171	0	0	0	0	0	0.67145	0	0
1kmE3208N1991	3.20807e+06	1.99195e+06	13.1353	0.1048	0.65171	0	0	0	0	0	0.77065	0	0
1kmE3161N1992	3.16173e+06	1.99237e+06	198.31	0.00975	0.32116	0.08696	0	0	0	0.02117	0.40742	0.41591	0
1kmE3162N1992	3162500	1992500	198.31	0.00975	0.32116	0.34762	0	0	0	0	0.20585	0.05216	0
1kmE3163N1992	3163500	1992500	198.31	0.00975	0.32116	0.20246	0	0	0	0	0	0	1
1kmE3164N1992	3164500	1992500	198.31	0.00975	0.32116	0.14755	0	0	0	0	0	0	0
1kmE3165N1992	3.1655e+06	1992500	198.31	0.00975	0.32116	0	0	0	0	0	0	0	1
1kmE3166N1992	3166500	1992500	196.703	0.016	0.33458	0	0	0	0	0	0.05414	0	0
1kmE3167N1992	3167500	1992500	80.7138	0.23071	0.78681	0	0	0	0	0.0021	0.25181	0	0
1kmE3168N1992	3168500	1992500	86.9751	0.42603	1.2139	0.1877	0	0	0	0.01606	0	0	0
1kmE3169N1992	3169500	1992500	88.1906	0.43822	1.24067	0.42309	0	0	0	0.01518	0	0	0
1kmE3170N1992	3170500	1992500	88.1906	0.43822	1.24067	0.254	0	0	0	0.01511	0	0	0
1kmE3171N1992	3171500	1992500	88.1906	0.43822	1.24067	0.42962	0	0	0	0.02514	0	0	0
1kmE3173N1992	3.1735e+06	1992500	88.1906	0.43822	1.24067	0.06226	0	0	0	0.0047	0	0	0
1kmE3174N1992	3174500	1992500	60.8124	0.16368	0.63775	0.44129	0	0	0	0	0	0	0
1kmE3175N1992	3175500	1992500	47.9361	0.03455	0.35418	0.26887	0	0	0	0	0	0	0
1kmE3176N1992	3176500	1992500	47.9361	0.03455	0.35418	0.00988	0	0	0	0	0	0	0
1kmE3177N1992	3177500	1992500	47.9361	0.03455	0.35418	0	0	0	0	0	0	0	0
1kmE3178N1992	3178500	1992500	47.9361	0.03455	0.35418	0	0	0	0	0	0	0	0
1kmE3179N1992	3179500	1992500	47.9361	0.03455	0.35418	0	0	0	0	0.01439	0	0	1
1kmE3180N1992	3180500	1992500	47.9361	0.03455	0.35418	0	0	0	0	0.00261	0.13297	0	1
1kmE3181N1992	3181500	1992500	47.9361	0.03455	0.35418	0.07371	0	0	0	0.01572	0.05156	0	0
1kmE3182N1992	3182500	1992500	48.3234	0.16196	0.81975	0.33366	0	0	0	0	0	0	0
1kmE3183N1992	3183500	1992500	48.8244	0.32679	1.42207	0.24464	0	0	0	0	0	0	0
1kmE3184N1992	3184500	1992500	48.8374	0.33107	1.43771	0.11513	0	0	0	0.01887	0	0	0
1kmE3185N1992	3185500	1992500	48.8374	0.33107	1.43771	0	0	0	0	0.01666	0	0	0
1kmE3186N1992	3186500	1992500	48.7019	0.27685	1.24027	0.23903	0	0	0	0	0	0	0
1kmE3187N1992	3187500	1992500	48.3199	0.12395	0.6834	0.24432	0	0.2957	0	0	0	0	0
1kmE3188N1992	3188500	1992500	48.2169	0.08272	0.53322	0.26869	0	0.00387	0	0	0	0	0
1kmE3189N1992	3189500	1992500	48.0711	0.02436	0.3207	0	0	0	0	0	0	0	0
1kmE3190N1992	3190500	1992500	48.0711	0.02436	0.3207	0.1581	0	0	0	0.01506	0	0	0
1kmE3191N1992	3191500	1992500	48.0711	0.02436	0.3207	0.14022	0	0	0	0	0	0	0
1kmE3192N1992	3192500	1992500	48.0711	0.02436	0.3207	0.48425	0	0	0	0	0	0	0
1kmE3193N1992	3193500	1992500	48.0711	0.02436	0.3207	0.40111	0	0	0	0	0	0	0
1kmE3194N1992	3194500	1992500	48.0711	0.02436	0.3207	0	0	0	0	0	0	0	0
1kmE3195N1992	3195500	1992500	48.0711	0.02436	0.3207	0.10863	0.04212	0.00351	0	0.05232	0	0	0
1kmE3196N1992	3196500	1992500	41.9921	0.04579	0.42958	0.14631	0.04158	0.02748	0	0.04447	0.08999	0	0
1kmE3197N1992	3197500	1992500	24.0789	0.10892	0.75042	0.05025	0	0	0	0	0	0	0
1kmE3198N1992	3198500	1992500	24.0789	0.10892	0.75042	0.35189	0	0	0	0.01524	0	0	0
1kmE3199N1992	3199500	1992500	24.0789	0.10892	0.75042	0.2012	0	0.19433	0	0	0	0	0
1kmE3200N1992	3200500	1992500	24.0789	0.10892	0.75042	0.26196	0	0.15757	0	0	0	0	0
1kmE3201N1992	3201500	1992500	21.4617	0.10794	0.72681	0.31657	0	0.01443	0	0	0	0	0
1kmE3202N1992	3202500	1992500	13.1353	0.1048	0.65171	0.24884	0	0	0	0	0	0	0
1kmE3203N1992	3203500	1992500	13.1353	0.1048	0.65171	0.31994	0	0	0	0	0	0	0
1kmE3204N1992	3204500	1992500	13.1353	0.1048	0.65171	0.48446	0	0	0	0	0	0	0
1kmE3205N1992	3.20547e+06	1.99254e+06	13.1353	0.1048	0.65171	0.15927	0	0	0	0.02072	0	0	0
1kmE3206N1992	3.20649e+06	1.99275e+06	13.1353	0.1048	0.65171	0	0	0	0	0	0.16244	0	0
1kmE3207N1992	3.20743e+06	1.99243e+06	13.1353	0.1048	0.65171	0.05167	0	0	0	0	0.49184	0	0
1kmE3208N1992	3.20806e+06	1.99215e+06	13.1353	0.1048	0.65171	0	0	0	0	0	0.1874	0	0
1kmE3161N1993	3.1616e+06	1.99361e+06	198.31	0.00975	0.32116	0	0	0	0	0	0	0.9862	0
1kmE3162N1993	3162500	1993500	198.31	0.00975	0.32116	0.05978	0	0	0	0	0.26849	0.68818	0
1kmE3163N1993	3163500	1993500	197.519	0.01004	0.32199	0.21726	0	0	0	0	0.11875	0.49407	1
1kmE3164N1993	3164500	1993500	98.0951	0.04697	0.42634	0.32795	0	0	0	0	0	0.0717	0
1kmE3165N1993	3.1655e+06	1993500	54.1983	0.06327	0.47241	0.22733	0	0	0	0	0	0	0
1kmE3166N1993	3166500	1993500	52.729	0.11064	0.57106	0.33492	0	0	0	0.01139	0.07917	0	0
1kmE3167N1993	3167500	1993500	85.0803	0.4161	1.19566	0.14709	0	0	0	0.01401	0.05406	0	0
1kmE3168N1993	3168500	1993500	88.1906	0.43822	1.24067	0.00092	0	0	0	0	0	0	0
1kmE3169N1993	3169500	1993500	88.1906	0.43822	1.24067	0	0	0	0	0	0	0	0
1kmE3170N1993	3170500	1993500	88.1906	0.43822	1.24067	0	0	0	0	0	0	0	0
1kmE3171N1993	3171500	1993500	88.1906	0.43822	1.24067	0.02404	0	0	0	0	0	0	0
1kmE3172N1993	3172500	1993500	88.1906	0.43822	1.24067	0.02902	0	0	0	0	0	0	0
1kmE3173N1993	3.1735e+06	1993500	88.1906	0.43822	1.24067	0.42592	0	0	0	0.01266	0	0	0
1kmE3174N1993	3174500	1993500	83.5672	0.39218	1.13969	0.10042	0	0	0	0.00942	0	0	0
1kmE3175N1993	3175500	1993500	44.0517	0.0883	0.50864	0.49062	0	0	0	0	0	0	0
1kmE3176N1993	3176500	1993500	39.0143	0.06188	0.46006	0.17546	0	0	0	0	0	0	0
1kmE3177N1993	3177500	1993500	38.563	0.06326	0.46542	0	0	0	0	0	0	0	1
1kmE3178N1993	3178500	1993500	40.636	0.05691	0.44082	0	0	0	0	0	0	0	1
1kmE3179N1993	3179500	1993500	47.5942	0.0356	0.35824	0.33111	0	0	0	0.01593	0	0	0
1kmE3180N1993	3180500	1993500	47.9361	0.03455	0.35418	0.29991	0	0	0	0	0	0	1
1kmE3181N1993	3181500	1993500	48.0232	0.06611	0.46952	0.16841	0	0	0	0.03375	0	0	0
1kmE3182N1993	3182500	1993500	48.8255	0.32714	1.42338	0.29846	0	0	0	0.01506	0	0	0
1kmE3183N1993	3183500	1993500	48.8374	0.33107	1.43771	0.15673	0	0	0	0.01606	0	0	0
1kmE3184N1993	3184500	1993500	48.8374	0.33107	1.43771	0.38318	0	0	0	0.02775	0	0	0
1kmE3185N1993	3185500	1993500	48.8374	0.33107	1.43771	0.3789	0	0	0	0.02294	0	0	0
1kmE3186N1993	3186500	1993500	48.8374	0.33107	1.43771	0.14406	0	0	0	0.01205	0	0	0
1kmE3187N1993	3187500	1993500	48.8374	0.33107	1.43771	0.01098	0	0	0	0	0	0	0
1kmE3188N1993	3188500	1993500	48.3441	0.13365	0.71873	0	0	0	0	0	0	0	0
1kmE3189N1993	3189500	1993500	48.0711	0.02436	0.3207	0	0	0	0	0	0	0	0
1kmE3190N1993	3190500	1993500	48.0711	0.02436	0.3207	0	0	0	0	0.01508	0	0	0
1kmE3191N1993	3191500	1993500	48.0711	0.02436	0.3207	0.00047	0	0	0	0	0	0	0
1kmE3192N1993	3192500	1993500	48.0711	0.02436	0.3207	0.00132	0	0	0	0	0	0	0
1kmE3193N1993	3193500	1993500	48.0711	0.02436	0.3207	0.11084	0	0	0	0.05049	0	0	0
1kmE3194N1993	3194500	1993500	48.0711	0.02436	0.3207	0.22488	0.03314	0.05107	0	0.05558	0	0	0
1kmE3195N1993	3195500	1993500	48.0711	0.02436	0.3207	0.03254	0.02386	0.25494	0	0.01694	0	0	0
1kmE3196N1993	3196500	1993500	43.0594	0.04118	0.34808	0.28578	0	0	0	0	0	0	0
1kmE3197N1993	3197500	1993500	20.4528	0.11909	0.62208	0.00392	0	0	0	0	0	0	0
1kmE3198N1993	3198500	1993500	19.5382	0.12212	0.62411	0.57705	0	0	0	0.01565	0	0	0
1kmE3199N1993	3199500	1993500	14.384	0.1371	0.48073	0.19612	0	0.17288	0	0	0	0	0
1kmE3200N1993	3200500	1993500	12.5349	0.14247	0.42929	0.11946	0	0.07623	0	0	0	0	0
1kmE3201N1993	3201500	1993500	15.3017	0.11281	0.63008	0.00168	0	0.03939	0	0	0	0	0
1kmE3202N1993	3202500	1993500	13.1353	0.1048	0.65171	0.30059	0	0	0	0	0	0	0
1kmE3203N1993	3203500	1993500	13.1353	0.1048	0.65171	0	0	0	0	0	0	0	0
1kmE3204N1993	3204500	1993500	13.1353	0.1048	0.65171	0.3158	0	0	0	0	0	0	0
1kmE3205N1993	3205500	1993500	13.1353	0.1048	0.65171	0.10651	0	0	0	0.01573	0	0	0
1kmE3206N1993	3206500	1993500	13.1353	0.1048	0.65171	0	0	0	0	0	0	0	0
1kmE3207N1993	3.20728e+06	1.99354e+06	13.1353	0.1048	0.65171	0	0	0	0	0	0	0	0
1kmE3161N1994	3.16181e+06	1.99435e+06	210.923	0.01234	0.482	0	0	0	0	0	0	1	0
1kmE3162N1994	3162500	1994500	214.264	0.01302	0.5246	0	0	0	0	0	0	1	0
1kmE3163N1994	3163500	1994500	198.31	0.00975	0.32116	0.19887	0	0	0	0	0.3458	1	0
1kmE3164N1994	3164500	1994500	122.716	0.03782	0.4005	0.19182	0	0	0	0	0.04144	0.56637	0
1kmE3165N1994	3.1655e+06	1994500	40.4351	0.06839	0.48685	0.38306	0	0	0	0	0	0.04383	0
1kmE3166N1994	3166500	1994500	36.4001	0.06988	0.49109	0.04893	0	0	0	0.01518	0	0	0
1kmE3167N1994	3167500	1994500	47.9012	0.15168	0.65755	0.32929	0	0	0	0	0	0	0
1kmE3168N1994	3168500	1994500	85.8016	0.42123	1.2061	0.27972	0	0	0	0	0	0	0
1kmE3169N1994	3169500	1994500	88.1906	0.43822	1.24067	0.28953	0	0	0	0	0	0	0
1kmE3170N1994	3170500	1994500	88.1906	0.43822	1.24067	0.01691	0	0	0	0	0	0	0
1kmE3171N1994	3171500	1994500	88.1906	0.43822	1.24067	0	0	0	0	0	0	0	0
1kmE3172N1994	3172500	1994500	88.1906	0.43822	1.24067	0	0	0	0	0	0	0	0
1kmE3173N1994	3.1735e+06	1994500	88.1906	0.43822	1.24067	0.25252	0	0	0	0	0	0	0
1kmE3174N1994	3174500	1994500	55.4525	0.20539	0.76684	0.56309	0	0	0	0.01285	0	0	0
1kmE3175N1994	3175500	1994500	36.4001	0.06988	0.49109	0.50999	0	0	0	0.0163	0	0	0
1kmE3176N1994	3176500	1994500	36.4001	0.06988	0.49109	0.2719	0	0	0	0.01603	0	0	0
1kmE3177N1994	3177500	1994500	36.4001	0.06988	0.49109	0	0	0	0	0	0	0	0
1kmE3178N1994	3178500	1994500	36.4001	0.06988	0.49109	0	0	0	0	0.0119	0	0	1
1kmE3179N1994	3179500	1994500	38.013	0.06494	0.47194	0.0816	0	0	0	0.01588	0	0	0
1kmE3180N1994	3180500	1994500	39.7482	0.05963	0.45135	0.23426	0	0	0	0.01765	0	0	0
1kmE3181N1994	3181500	1994500	20.2588	0.18974	0.96054	0.34427	0	0	0	0.02208	0	0	0
1kmE3182N1994	3182500	1994500	26.5	0.26097	1.21278	0.28134	0	0	0	0.00677	0	0	0
1kmE3183N1994	3183500	1994500	35.2398	0.28839	1.30079	0.60599	0	0	0	0.00024	0	0	0
1kmE3184N1994	3184500	1994500	47.4432	0.32669	1.42367	0.60629	0	0	0	0.01849	0	0	0
1kmE3185N1994	3185500	1994500	48.8374	0.33107	1.43771	0.53831	0	0	0	0	0	0	0
1kmE3186N1994	3186500	1994500	48.8374	0.33107	1.43771	0.33027	0	0	0	0.00589	0	0	0
1kmE3187N1994	3187500	1994500	48.8374	0.33107	1.43771	0.00978	0	0	0	0.01694	0	0	0
1kmE3188N1994	3188500	1994500	48.2338	0.08947	0.5578	0	0	0	0	0.00845	0	0	0
1kmE3189N1994	3189500	1994500	48.0711	0.02436	0.3207	0	0	0	0	0	0	0	0
1kmE3190N1994	3190500	1994500	48.0711	0.02436	0.3207	0	0	0	0	0.01543	0	0	0
1kmE3191N1994	3191500	1994500	48.0711	0.02436	0.3207	0	0	0	0	0.01203	0	0	0
1kmE3193N1994	3193500	1994500	48.0711	0.02436	0.3207	0	0	0	0	0.00485	0	0	0
1kmE3194N1994	3194500	1994500	48.0711	0.02436	0.3207	0.53247	0	0	0	0	0	0	0
1kmE3195N1994	3195500	1994500	41.2968	0.04666	0.32494	0.37132	0	0.0541	0	0	0	0	0
1kmE3196N1994	3196500	1994500	11.6463	0.14423	0.34353	0.50936	0	0.03096	0	0	0	0	0
1kmE3197N1994	3197500	1994500	9.5003	0.15129	0.34487	0.36417	0	0	0	0	0	0	0
1kmE3198N1994	3198500	1994500	9.5003	0.15129	0.34487	0.19412	0	0	0	0.01567	0	0	0
1kmE3199N1994	3199500	1994500	9.5003	0.15129	0.34487	0.14324	0	0	0	0	0	0	0
1kmE3200N1994	3200500	1994500	9.5003	0.15129	0.34487	0.01566	0	0	0	0	0	0	0
1kmE3201N1994	3201500	1994500	11.5357	0.12526	0.51669	0.33608	0	0	0	0	0	0	0
1kmE3202N1994	3202500	1994500	13.1353	0.1048	0.65171	0.2747	0	0	0	0	0	0	0
1kmE3203N1994	3203500	1994500	13.1353	0.1048	0.65171	0.16882	0	0	0	0	0	0	0
1kmE3204N1994	3204500	1994500	13.1353	0.1048	0.65171	0	0	0	0	0	0	0	0
1kmE3205N1994	3205500	1994500	13.1353	0.1048	0.65171	0	0	0	0	0.01833	0.1053	0	0
1kmE3206N1994	3206500	1994500	13.1353	0.1048	0.65171	0	0	0	0	0.0037	0.34087	0	0
1kmE3207N1994	3.20723e+06	1.99447e+06	13.1353	0.1048	0.65171	0	0	0	0	0.01598	0.23061	0	0
1kmE3160N1995	3.16072e+06	1.9958e+06	279.373	0.02639	1.35486	0.50403	0	0	0.04023	0.02473	0	0.98221	0
1kmE3161N1995	3.16155e+06	1.99556e+06	279.373	0.02639	1.35486	0.05137	0	0	0.03052	0.00598	0	1	0
1kmE3162N1995	3162500	1.9955e+06	261.211	0.02266	1.12327	0.01195	0	0	0	0	0	1	0
1kmE3163N1995	3163500	1.9955e+06	198.31	0.00975	0.32116	0.15181	0	0	0	0	0.0099	1	0
1kmE3164N1995	3164500	1.9955e+06	189.715	0.06481	0.77037	0.20611	0	0	0	0	0.37377	1	1
1kmE3165N1995	3.1655e+06	1.9955e+06	160.809	0.11978	1.17614	0.17051	0	0	0	0.00706	0.00357	0.89582	0
1kmE3166N1995	3166500	1.9955e+06	58.3634	0.09238	0.72821	0.15024	0	0	0	0.01647	0	0.19331	0
1kmE3167N1995	3167500	1.9955e+06	36.4001	0.06988	0.49109	0.02092	0	0	0	0	0	0	0
1kmE3168N1995	3168500	1.9955e+06	48.6154	0.15676	0.66788	0	0	0	0	0	0	0	1
1kmE3169N1995	3169500	1.9955e+06	87.0214	0.42991	1.22375	0.27459	0	0	0	0	0	0	0
1kmE3170N1995	3170500	1.9955e+06	88.1906	0.43822	1.24067	0.47494	0	0	0	0	0	0	0
1kmE3171N1995	3171500	1.9955e+06	88.1906	0.43822	1.24067	0.36847	0	0	0	0	0	0	0
1kmE3172N1995	3172500	1.9955e+06	86.6825	0.4275	1.21885	0.33545	0	0	0	0	0	0	0
1kmE3173N1995	3.1735e+06	1.9955e+06	61.5777	0.24895	0.85549	0.34715	0	0	0	0.00413	0	0	0
1kmE3174N1995	3174500	1.9955e+06	37.0705	0.07465	0.50079	0.58243	0	0	0	0.01557	0	0	0
1kmE3175N1995	3175500	1.9955e+06	36.4001	0.06988	0.49109	0.47601	0	0	0	0.0156	0	0	0
1kmE3176N1995	3176500	1.9955e+06	36.4001	0.06988	0.49109	0.18515	0.01458	0	0	0.01591	0	0	0
1kmE3177N1995	3177500	1.9955e+06	36.4001	0.06988	0.49109	0.0116	0	0	0	0.03075	0	0	0
1kmE3178N1995	3178500	1.9955e+06	36.4001	0.06988	0.49109	0.09979	0	0	0	0.03141	0	0	0
1kmE3179N1995	3179500	1.9955e+06	36.4001	0.06988	0.49109	0.25418	0	0	0	0.02303	0	0	0
1kmE3180N1995	3180500	1.9955e+06	35.0801	0.07852	0.52505	0.13652	0	0	0	0.00873	0.06929	0	0
1kmE3181N1995	3181500	1.9955e+06	13.5271	0.2196	1.0797	0.39528	0	0	0	0	0	0	0
1kmE3182N1995	3182500	1.9955e+06	13.4589	0.22004	1.08146	0.24509	0	0	0	0.01534	0	0	0
1kmE3183N1995	3183500	1.9955e+06	13.4589	0.22004	1.08146	0.42416	0	0	0	0.01663	0	0	0
1kmE3184N1995	3184500	1.9955e+06	16.5996	0.2299	1.11308	0.40079	0	0	0	1e-06	0	0	0
1kmE3185N1995	3185500	1.9955e+06	35.8925	0.29044	1.30736	0.54964	0	0	0	0.0006	0	0	0
1kmE3186N1995	3186500	1.9955e+06	48.8374	0.33107	1.43771	0.30281	0	0	0	0	0	0	0
1kmE3187N1995	3187500	1.9955e+06	48.7636	0.30153	1.33016	0.09424	0	0	0	0	0	0	0
1kmE3188N1995	3188500	1.9955e+06	48.0861	0.03038	0.3426	0	0	0	0	0.00882	0	0	0
1kmE3189N1995	3189500	1.9955e+06	48.0711	0.02436	0.3207	0	0	0	0	0.01746	0	0	0
1kmE3190N1995	3190500	1.9955e+06	48.0711	0.02436	0.3207	0	0	0	0	0.05299	0	0	0
1kmE3192N1995	3192500	1.9955e+06	48.0711	0.02436	0.3207	0	0	0	0	0	0	0	0
1kmE3193N1995	3193500	1.9955e+06	48.0711	0.02436	0.3207	0	0	0	0	0	0	0	0
1kmE3194N1995	3194500	1.9955e+06	48.0711	0.02436	0.3207	0.38019	0	0	0	0	0	0	0
1kmE3195N1995	3195500	1.9955e+06	32.7016	0.07494	0.33033	0.10564	0	0	0	0	0	0	0
1kmE3196N1995	3196500	1.9955e+06	9.5003	0.15129	0.34487	0.07778	0	0	0	0	0	0	0
1kmE3197N1995	3197500	1.9955e+06	9.5003	0.15129	0.34487	0.19323	0	0	0	0	0	0	0
1kmE3198N1995	3198500	1.9955e+06	9.5003	0.15129	0.34487	0.19338	0	0	0	0.01593	0	0	0
1kmE3199N1995	3199500	1.9955e+06	9.5003	0.15129	0.34487	0.35255	0	0	0	0	0	0	0
1kmE3200N1995	3200500	1.9955e+06	9.5003	0.15129	0.34487	0.43367	0	0	0	0	0	0	0
1kmE3201N1995	3201500	1.9955e+06	11.4501	0.12635	0.50946	0.49591	0	0	0	0	0	0	0
1kmE3202N1995	3202500	1.9955e+06	13.1353	0.1048	0.65171	0.16365	0	0	0	0	0	0	0
1kmE3203N1995	3203500	1.9955e+06	13.1353	0.1048	0.65171	0.03174	0	0	0	0	0	0	0
1kmE3204N1995	3204500	1.9955e+06	13.1353	0.1048	0.65171	0	0	0	0	0	0	0	0
1kmE3206N1995	3206500	1.9955e+06	13.1353	0.1048	0.65171	0	0	0	0	0.01606	0	0	0
1kmE3207N1995	3.20715e+06	1.99549e+06	13.1353	0.1048	0.65171	0	0	0	0	0	0	0	0
1kmE3158N1996	3.15893e+06	1.99693e+06	279.373	0.02639	1.35486	0.00012	0	0	0	0	0	1	0
1kmE3159N1996	3.15958e+06	1.99671e+06	279.373	0.02639	1.35486	0.49788	0	0	0	0	0	0.94564	0
1kmE3160N1996	3.16051e+06	1.99652e+06	279.373	0.02639	1.35486	0.23132	0	0	0	0	0	0.99987	0
1kmE3161N1996	3161500	1996500	279.373	0.02639	1.35486	0.14208	0	0	0.07833	0.01751	0	1	0
1kmE3162N1996	3162500	1996500	278.897	0.02629	1.34879	0.00078	0	0	0	0	0	1	0
1kmE3163N1996	3163500	1996500	256.895	0.02178	1.06822	0.32338	0	0	0	0	0	1	0
1kmE3164N1996	3164500	1996500	151.094	0.37312	3.38774	0.28038	0	0	0	0	0.05923	1	0
1kmE3165N1996	3.1655e+06	1996500	94.2091	0.67666	5.76214	0.04349	0	0	0	0.01938	0.11184	0.99796	0
1kmE3166N1996	3166500	1996500	72.0852	0.44444	3.74488	0.0602	0	0	0	0	0	0.59582	0
1kmE3167N1996	3167500	1996500	36.4001	0.06988	0.49109	0.19288	0	0	0	0	0	0	0
1kmE3168N1996	3168500	1996500	36.4001	0.06988	0.49109	0.223	0	0	0	0	0	0	1
1kmE3169N1996	3169500	1996500	50.4602	0.16988	0.69459	0.21312	0	0	0	0	0	0.16584	0
1kmE3170N1996	3170500	1996500	59.5771	0.23472	0.82654	0.29105	0	0	0	0	0	0.03937	0
1kmE3171N1996	3171500	1996500	56.212	0.21079	0.77783	0.16602	0	0	0	0	0	0	0
1kmE3172N1996	3172500	1996500	44.0323	0.12417	0.60155	0.00428	0	0	0	0.01375	0	0	0
1kmE3173N1996	3.1735e+06	1996500	36.4001	0.06988	0.49109	0.14105	0	0	0	0.01552	0	0	0
1kmE3174N1996	3174500	1996500	36.4001	0.06988	0.49109	0.53123	0	0	0	0	0	0	0
1kmE3175N1996	3175500	1996500	36.4001	0.06988	0.49109	0.55551	0.00169	0	0	0	0	0	0
1kmE3176N1996	3176500	1996500	36.4001	0.06988	0.49109	0.27374	0.0018	0	0	0	0.00855	0	0
1kmE3177N1996	3177500	1996500	36.4001	0.06988	0.49109	0.07714	0	0	0	0.01816	0.14634	0	0
1kmE3178N1996	3178500	1996500	36.4001	0.06988	0.49109	0.14919	0	0	0	0	0	0	0
1kmE3179N1996	3179500	1996500	36.4001	0.06988	0.49109	0.34751	0	0	0	0	0	0	0
1kmE3180N1996	3180500	1996500	29.9486	0.11211	0.65711	0.03593	0	0	0	0.00838	0.30751	0	0
1kmE3181N1996	3181500	1996500	13.4589	0.22004	1.08146	0.01411	0	0	0	0.01546	0	0	0
1kmE3182N1996	3182500	1996500	13.4589	0.22004	1.08146	0.40001	0.02277	0.01031	0	0.0314	0	0	0
1kmE3183N1996	3183500	1996500	13.4589	0.22004	1.08146	0.32126	0.00552	0	0	0.03465	0	0	1
1kmE3184N1996	3184500	1996500	13.4589	0.22004	1.08146	0.00038	0	0	0	0.02181	0	0	0
1kmE3185N1996	3185500	1996500	14.7212	0.224	1.09417	0.08361	0	0	0	0.01545	0	0	0
1kmE3186N1996	3186500	1996500	41.1662	0.30699	1.36046	0.2485	0	0	0	0.01508	0	0	0
1kmE3187N1996	3187500	1996500	48.5427	0.21314	1.00821	0	0	0	0	0.01517	0	0	0
1kmE3188N1996	3188500	1996500	48.0711	0.02436	0.3207	0	0	0	0	0.01561	0	0	0
1kmE3189N1996	3189500	1996500	48.0711	0.02436	0.3207	0	0	0	0	0.07398	0	0	0
1kmE3191N1996	3191500	1996500	48.0711	0.02436	0.3207	0	0	0	0	0.02931	0	0	0
1kmE3192N1996	3192500	1996500	48.0711	0.02436	0.3207	0	0	0	0	0.01595	0	0	0
1kmE3193N1996	3193500	1996500	48.0711	0.02436	0.3207	0	0	0	0	0.01686	0	0	0
1kmE3194N1996	3194500	1996500	47.7189	0.02552	0.32092	0	0	0	0	0	0	0	0
1kmE3195N1996	3195500	1996500	38.3156	0.05647	0.32681	0	0	0	0	0	0	0	0
1kmE3196N1996	3196500	1996500	9.5003	0.15129	0.34487	0	0	0	0	0	0	0	0
1kmE3197N1996	3197500	1996500	9.5003	0.15129	0.34487	0	0	0	0	0.00212	0	0	0
1kmE3198N1996	3198500	1996500	9.5003	0.15129	0.34487	0.195	0	0	0	0.01347	0	0	0
1kmE3199N1996	3199500	1996500	9.5003	0.15129	0.34487	0.36319	0	0	0	0	0	0	0
1kmE3200N1996	3200500	1996500	9.5003	0.15129	0.34487	0.42122	0	0	0	0	0	0	0
1kmE3201N1996	3201500	1996500	12.0523	0.11865	0.56029	0.53388	0	0	0	0	0	0	0
1kmE3202N1996	3202500	1996500	13.1353	0.1048	0.65171	0.26133	0	0	0	0	0	0	0
1kmE3203N1996	3203500	1996500	13.1353	0.1048	0.65171	0.02377	0	0	0	0	0	0	0
1kmE3204N1996	3204500	1996500	13.1353	0.1048	0.65171	0	0	0	0	0.02541	0	0	0
1kmE3205N1996	3205500	1996500	13.1353	0.1048	0.65171	0	0	0	0	0.00293	0	0	0
1kmE3206N1996	3206500	1996500	13.1353	0.1048	0.65171	0	0	0	0	0	0	0	0
1kmE3207N1996	3.20718e+06	1.99654e+06	13.1116	0.10566	0.65472	0	0	0	0	0	0	0	0
1kmE3157N1997	3.15787e+06	1.99784e+06	279.373	0.02639	1.35486	0	0	0	0	0	0	0	0
1kmE3158N1997	3.15854e+06	1.99757e+06	279.373	0.02639	1.35486	0	0	0	0	0.04411	0	0.25333	0
1kmE3159N1997	3159500	1997500	279.373	0.02639	1.35486	0.20981	0	0	0	0	0	0.90339	0
1kmE3160N1997	3160500	1997500	279.373	0.02639	1.35486	0.25423	0	0	0	0	0	1	0
1kmE3161N1997	3161500	1997500	279.373	0.02639	1.35486	0.33965	0	0	0.05643	0.00394	0	1	0
1kmE3162N1997	3162500	1997500	279.373	0.02639	1.35486	0.00778	0	0	0.01998	0.01493	0	1	0
1kmE3163N1997	3163500	1997500	279.373	0.02639	1.35486	0.01374	0	0	0	0	0	1	0
1kmE3164N1997	3164500	1997500	228.714	0.2043	2.56065	0.29105	0.0022	0	0	0.01123	0	1	0
1kmE3166N1997	3166500	1997500	92.7622	0.66147	5.63021	0.25562	0	0	0	0.0156	0	0.04868	0
1kmE3167N1997	3167500	1997500	62.3357	0.34211	2.85591	0.13749	0	0	0	0.01584	0	0	0
1kmE3168N1997	3168500	1997500	40.6726	0.11473	0.88066	0	0	0	0	0.00913	0	0	0
1kmE3169N1997	3169500	1997500	36.4001	0.06988	0.49109	0.01118	0	0	0	0	0	0.08632	0
1kmE3170N1997	3170500	1997500	36.4001	0.06988	0.49109	0.19172	0	0	0	0	0	0.15442	0
1kmE3171N1997	3171500	1997500	36.4001	0.06988	0.49109	0.23807	0	0	0	0.0134	0	0	0
1kmE3172N1997	3172500	1997500	36.4001	0.06988	0.49109	0.02823	0	0	0	0.00636	0	0	0
1kmE3173N1997	3.1735e+06	1997500	36.4001	0.06988	0.49109	0.18076	0	0	0	0	0	0	0
1kmE3174N1997	3174500	1997500	36.4001	0.06988	0.49109	0.49264	0	0	0	0	0.07817	0	0
1kmE3175N1997	3175500	1997500	36.4001	0.06988	0.49109	0.59157	0	0	0	0	0.34488	0	0
1kmE3176N1997	3176500	1997500	36.4001	0.06988	0.49109	0.37984	0	0	0	0	0.29862	0	0
1kmE3177N1997	3177500	1997500	36.4001	0.06988	0.49109	0.22767	0	0	0	0.0157	0.05637	0	0
1kmE3178N1997	3178500	1997500	36.4001	0.06988	0.49109	0	0	0	0	0	0	0	0
1kmE3179N1997	3179500	1997500	36.4001	0.06988	0.49109	0.29225	0	0	0	0	0.04815	0	0
1kmE3180N1997	3180500	1997500	25.6514	0.14024	0.7677	0.23583	0	0	0	0	0.38796	0	0
1kmE3181N1997	3181500	1997500	13.4589	0.22004	1.08146	0.11304	0	0	0	0.01546	0	0	0
1kmE3182N1997	3182500	1997500	13.4589	0.22004	1.08146	0.30116	0	0.01347	0	0.01482	0	0	1
1kmE3183N1997	3183500	1997500	13.4589	0.22004	1.08146	0.57535	0.00069	0.05396	0	0.01254	0	0	1
1kmE3184N1997	3184500	1997500	13.4589	0.22004	1.08146	0.15091	0	0	0	0.00471	0	0	0
1kmE3185N1997	3185500	1997500	13.4589	0.22004	1.08146	0	0	0	0	0	0	0	0
1kmE3186N1997	3186500	1997500	19.9456	0.2404	1.14678	0.11781	0	0	0	0	0	0	0
1kmE3187N1997	3187500	1997500	47.0986	0.14344	0.75626	0.22399	0	0	0	0	0	0	0
1kmE3188N1997	3188500	1997500	48.0711	0.02436	0.3207	0	0	0	0	0	0	0	0
1kmE3189N1997	3189500	1997500	48.0711	0.02436	0.3207	0	0	0	0	0.05112	0	0	0
1kmE3190N1997	3190500	1997500	48.0711	0.02436	0.3207	0	0	0	0	0	0	0	0
1kmE3191N1997	3191500	1997500	48.0711	0.02436	0.3207	0	0	0	0	0.01694	0	0	0
1kmE3192N1997	3192500	1997500	48.0711	0.02436	0.3207	0	0	0	0	0	0	0	0
1kmE3193N1997	3193500	1997500	28.6502	0.08827	0.33287	0	0	0	0	0.00031	0	0	0
1kmE3194N1997	3194500	1997500	10.8765	0.14676	0.34401	0	0	0	0	0.021	0	0	0
1kmE3195N1997	3195500	1997500	13.8003	0.13714	0.34218	0	0	0	0	0.00335	0	0	0
1kmE3196N1997	3196500	1997500	9.5003	0.15129	0.34487	0	0	0	0	0	0	0	0
1kmE3197N1997	3197500	1997500	9.5003	0.15129	0.34487	0	0	0	0	0.00149	0	0	0
1kmE3198N1997	3198500	1997500	9.5003	0.15129	0.34487	0.11089	0	0	0	0.01607	0	0	0
1kmE3199N1997	3199500	1997500	9.5003	0.15129	0.34487	0.26493	0	0	0	0	0	0	0
1kmE3200N1997	3200500	1997500	9.5003	0.15129	0.34487	0.02685	0	0	0	0	0	0	0
1kmE3201N1997	3201500	1997500	10.6419	0.13669	0.44124	0.04589	0	0	0	0	0	0	0
1kmE3202N1997	3202500	1997500	13.1353	0.1048	0.65171	0.40587	0	0	0	0	0	0	0
1kmE3203N1997	3203500	1997500	13.1353	0.1048	0.65171	0.31847	0	0	0	0.00705	0	0	0
1kmE3204N1997	3204500	1997500	13.1353	0.1048	0.65171	0.03424	0	0	0	0.0135	0	0	0
1kmE3205N1997	3205500	1997500	12.1753	0.13952	0.77391	0.32054	0	0	0	0.01368	0	0	0
1kmE3206N1997	3206500	1997500	11.0638	0.17972	0.9154	0.13266	0	0	0	0	0	0	0
1kmE3207N1997	3.20744e+06	1.99755e+06	10.2411	0.20948	1.02012	0	0	0	0	0	0	0	0
1kmE3208N1997	3.20803e+06	1.99778e+06	10.2196	0.21026	1.02286	0	0	0	0	0	0	0	0
1kmE3154N1998	3.15493e+06	1.99894e+06	461.507	0.01262	1.13448	0	0	0	0	0	0	0	0
1kmE3155N1998	3.15556e+06	1.99881e+06	461.507	0.01262	1.13448	0.34991	0	0	0	0	0	0	0
1kmE3156N1998	3.15615e+06	1.99887e+06	461.507	0.01262	1.13448	0.47659	0	0	0	0	0	0	0
1kmE3157N1998	3.15776e+06	1.99853e+06	279.373	0.02639	1.35486	0	0	0	0	0	0	0	0
1kmE3158N1998	3158500	1998500	279.373	0.02639	1.35486	0	0	0	0	0.05012	0	0	0
1kmE3159N1998	3159500	1998500	279.373	0.02639	1.35486	0	0	0	0	0	0	0.06728	0
1kmE3160N1998	3160500	1998500	279.373	0.02639	1.35486	0.2602	0	0	0	0	0	0.71824	0
1kmE3161N1998	3161500	1998500	279.373	0.02639	1.35486	0.18995	0	0	0	0	0	0.97306	0
1kmE3162N1998	3162500	1998500	279.373	0.02639	1.35486	0.23143	0	0	0.07457	0.01532	0	1	0
1kmE3163N1998	3163500	1998500	279.373	0.02639	1.35486	0	0	0	0	0.00679	0	1	0
1kmE3164N1998	3164500	1998500	279.373	0.02639	1.35486	0.00164	0	0	0	0.01314	0	1	0
1kmE3165N1998	3.1655e+06	1998500	220.167	0.23431	2.76408	0.09275	0.01698	0.08575	0	0	0	1	0
1kmE3166N1998	3166500	1998500	106.77	0.63254	5.46315	0.25952	0.0026	0.09199	0	0	0.21172	0.67708	0
1kmE3167N1998	3167500	1998500	94.1592	0.67613	5.75759	0.29686	0	0	0	0	0.03671	0.18233	0
1kmE3168N1998	3168500	1998500	48.4155	0.196	1.58666	0.41711	0	0	0	0.00682	0	0	0
1kmE3169N1998	3169500	1998500	36.4001	0.06988	0.49109	0.28245	0	0	0	0.01585	0	0	0
1kmE3170N1998	3170500	1998500	36.4001	0.06988	0.49109	0.31935	0	0	0	0.02925	0	0	0
1kmE3171N1998	3171500	1998500	36.4001	0.06988	0.49109	0.03599	0	0	0	0.0079	0	0	0
1kmE3172N1998	3172500	1998500	36.4001	0.06988	0.49109	0.20338	0	0	0	0	0	0	0
1kmE3173N1998	3.1735e+06	1998500	36.4001	0.06988	0.49109	0.35968	0	0	0	0	0	0	0
1kmE3174N1998	3174500	1998500	36.4001	0.06988	0.49109	0.46352	0	0	0	0	0.29098	0	0
1kmE3175N1998	3175500	1998500	36.4001	0.06988	0.49109	0.31051	0	0	0	0	0.05101	0	0
1kmE3176N1998	3176500	1998500	36.4001	0.06988	0.49109	0.50038	0	0	0	0	0	0	0
1kmE3177N1998	3177500	1998500	36.4001	0.06988	0.49109	0.48411	0	0	0	0.01558	0	0	0
1kmE3178N1998	3178500	1998500	36.4001	0.06988	0.49109	0.27683	0	0	0	0	0	0	0
1kmE3179N1998	3179500	1998500	36.4001	0.06988	0.49109	0.19843	0	0	0	0	0	0	0
1kmE3180N1998	3180500	1998500	21.9683	0.16435	0.86248	0.50133	0	0	0	0	0.16082	0	0
1kmE3181N1998	3181500	1998500	13.4589	0.22004	1.08146	0.31998	0	0	0	0.01798	0.29355	0	0
1kmE3182N1998	3182500	1998500	13.4589	0.22004	1.08146	0	0	0	0	0	0	0	0
1kmE3183N1998	3183500	1998500	13.4589	0.22004	1.08146	0.36278	0	0	0	0	0	0	0
1kmE3184N1998	3184500	1998500	13.4589	0.22004	1.08146	0.42249	0	0	0	0.01715	0	0	0
1kmE3185N1998	3185500	1998500	13.4589	0.22004	1.08146	0.01202	0	0	0	0	0	0	0
1kmE3186N1998	3186500	1998500	20.5359	0.18092	1.07482	0	0	0	0	0	0	0	0
1kmE3187N1998	3187500	1998500	41.9591	0.06167	0.91627	0.23817	0	0	0	0	0	0	0
1kmE3188N1998	3188500	1998500	45.694	0.03937	0.63589	0.38267	0	0	0	0	0	0	0
1kmE3189N1998	3189500	1998500	47.7361	0.02648	0.36514	0.14487	0.00965	0	0	0.0501	0	0	0
1kmE3190N1998	3190500	1998500	48.0711	0.02436	0.3207	0	0	0	0	0	0	0	0
1kmE3191N1998	3191500	1998500	48.0711	0.02436	0.3207	0	0	0	0	0.03127	0	0	0
1kmE3192N1998	3192500	1998500	37.3613	0.05961	0.32741	0.27137	0	0	0	0	0	0	0
1kmE3193N1998	3193500	1998500	9.54041	0.15116	0.34485	0.50213	0	0	0	0	0	0	0
1kmE3194N1998	3194500	1998500	9.5003	0.15129	0.34487	0.04222	0	0	0	0	0	0	0
1kmE3195N1998	3195500	1998500	9.5003	0.15129	0.34487	0	0	0	0	0.01192	0	0	0
1kmE3196N1998	3196500	1998500	9.5003	0.15129	0.34487	0	0	0	0	0.01795	0	0	0
1kmE3197N1998	3197500	1998500	9.5003	0.15129	0.34487	0	0	0	0	0.01323	0	0	0
1kmE3198N1998	3198500	1998500	9.5003	0.15129	0.34487	0	0	0	0	0.01603	0	0	0
1kmE3199N1998	3199500	1998500	9.5003	0.15129	0.34487	0	0	0	0	0	0	0	0
1kmE3200N1998	3200500	1998500	9.5003	0.15129	0.34487	0	0	0	0	0	0	0	0
1kmE3201N1998	3201500	1998500	12.1996	0.11677	0.57272	0	0	0	0	0	0	0	0
1kmE3202N1998	3202500	1998500	13.1353	0.1048	0.65171	0	0	0	0	0.00347	0	0	0
1kmE3203N1998	3203500	1998500	13.1323	0.10491	0.65209	0	0	0	0	0.0162	0	0	0
1kmE3204N1998	3204500	1998500	11.4251	0.16666	0.86941	0.22436	0	0	0	0.00448	0	0	0
1kmE3205N1998	3205500	1998500	10.2226	0.21015	1.02249	0.40294	0	0	0	0.01151	0	0	0
1kmE3206N1998	3206500	1998500	10.2196	0.21026	1.02286	0.20208	0	0	0	0	0	0	0
1kmE3207N1998	3.20748e+06	1.9985e+06	10.2196	0.21026	1.02286	0.10964	0	0	0	0	0.23155	0	0
1kmE3208N1998	3.20808e+06	1.99886e+06	10.2196	0.21026	1.02286	0.05667	0	0	0	0	0	0	0
1kmE3149N1999	3.14991e+06	1.99992e+06	38.1679	0.10015	1.12077	0	0	0	0	0	0	0	0
1kmE3150N1999	3.15056e+06	1.99978e+06	38.1679	0.10015	1.12077	0.39159	0	0	0	0	0	0	0
1kmE3151N1999	3.15123e+06	1.99984e+06	38.1679	0.10015	1.12077	0.26946	0	0	0	0	0	0	0
1kmE3153N1999	3.15386e+06	1.99991e+06	461.507	0.01262	1.13448	0	0	0	0	0	0	0	0
1kmE3154N1999	3.15458e+06	1.9996e+06	461.507	0.01262	1.13448	0.23966	0	0	0	0	0	0	0
1kmE3155N1999	3155500	1.9995e+06	461.507	0.01262	1.13448	0.31818	0	0	0	0	0	0	0
1kmE3156N1999	3.15647e+06	1.99955e+06	461.507	0.01262	1.13448	0.37902	0	0	0	0	0	0	0
1kmE3157N1999	3.15755e+06	1.99957e+06	414.212	0.0162	1.19171	0	0	0	0	0.03907	0	0	0
1kmE3158N1999	3158500	1.9995e+06	320.125	0.02331	1.30555	0	0	0	0	0.05008	0	0	0
1kmE3159N1999	3159500	1.9995e+06	279.373	0.02639	1.35486	0	0	0	0	0	0	0	0
1kmE3160N1999	3160500	1.9995e+06	279.373	0.02639	1.35486	0.00826	0	0	0	0	0	0.00811	0
1kmE3161N1999	3161500	1.9995e+06	279.373	0.02639	1.35486	0.25567	0.0253	0	0	0	0	0.05739	0
1kmE3162N1999	3162500	1.9995e+06	279.373	0.02639	1.35486	0.1511	0.02502	0	0.07186	0.01507	0	0.62643	0
1kmE3163N1999	3163500	1.9995e+06	279.373	0.02639	1.35486	0	0	0	0	0.01799	0	1	0
1kmE3164N1999	3164500	1.9995e+06	279.373	0.02639	1.35486	0	0	0	0	0	0	1	0
1kmE3165N1999	3.1655e+06	1.9995e+06	279.373	0.02639	1.35486	0.01413	0	0	0	0	0.00076	1	0
1kmE3166N1999	3166500	1.9995e+06	187.526	0.34894	3.541	0.24664	0	0.00289	0	0	0.08704	1	0
1kmE3167N1999	3167500	1.9995e+06	94.1196	0.67572	5.75398	0.54187	0	0	0	0	0.40273	0.93808	0
1kmE3168N1999	3168500	1.9995e+06	36.999	0.07617	0.5457	0.48783	0	0	0	0	0.36218	0.07273	0
1kmE3169N1999	3169500	1.9995e+06	36.4001	0.06988	0.49109	0.25875	0	0	0	0	0.09216	0	0
1kmE3170N1999	3170500	1.9995e+06	36.4001	0.06988	0.49109	0.02666	0	0	0	0.00303	0	0	0
1kmE3171N1999	3171500	1.9995e+06	36.4001	0.06988	0.49109	0.21597	0	0	0	0.01995	0	0	0
1kmE3172N1999	3172500	1.9995e+06	36.4001	0.06988	0.49109	0.11186	0	0	0	0.00157	0	0	0
1kmE3173N1999	3.1735e+06	1.9995e+06	36.4001	0.06988	0.49109	0.06519	0	0	0	0	0.03374	0	0
1kmE3174N1999	3174500	1.9995e+06	36.4001	0.06988	0.49109	0.24215	0	0	0	0	0.37371	0	0
1kmE3175N1999	3175500	1.9995e+06	36.4001	0.06988	0.49109	0.29464	0	0	0	0	0.00134	0	0
1kmE3176N1999	3176500	1.9995e+06	36.4001	0.06988	0.49109	0.58608	0	0	0	0.00202	0	0	0
1kmE3177N1999	3177500	1.9995e+06	36.4001	0.06988	0.49109	0.35999	0	0	0	0.0175	0.3255	0	0
1kmE3178N1999	3178500	1.9995e+06	36.4001	0.06988	0.49109	0.32094	0	0	0	0	0.02971	0	0
1kmE3179N1999	3179500	1.9995e+06	36.4001	0.06988	0.49109	0.29947	0	0	0	0	0	0	0
1kmE3180N1999	3180500	1.9995e+06	19.5731	0.18002	0.92412	0.48227	0	0	0	0.0064	0.00082	0	0
1kmE3181N1999	3181500	1.9995e+06	13.4589	0.22004	1.08146	0.23667	0	0	0	0.0103	0.36509	0	0
1kmE3182N1999	3182500	1.9995e+06	13.4589	0.22004	1.08146	0.07378	0	0	0	0	0	0	0
1kmE3183N1999	3183500	1.9995e+06	13.4589	0.22004	1.08146	0.13544	0	0	0	0	0	0	0
1kmE3184N1999	3184500	1.9995e+06	13.4589	0.22004	1.08146	0.46235	0	0	0	0.01575	0	0	0
1kmE3185N1999	3185500	1.9995e+06	16.6106	0.20262	1.0785	0.05603	0	0	0	0	0	0	0
1kmE3186N1999	3186500	1.9995e+06	41.4462	0.06533	1.05521	0	0	0	0	0	0	0	0
1kmE3187N1999	3187500	1.9995e+06	42.5395	0.05928	1.05419	0.31147	0	0	0	0	0	0	0
1kmE3188N1999	3188500	1.9995e+06	44.0033	0.0636	1.08257	0.25293	0.03554	0	0	0.0343	0	0	0
1kmE3189N1999	3189500	1.9995e+06	66.2296	0.12056	1.37286	0.35481	0.02544	0	0	0.02832	0	0	0
1kmE3190N1999	3190500	1.9995e+06	51.3218	0.04062	0.49328	0.28306	0	0	0	0.0034	0	0	0
1kmE3191N1999	3191500	1.9995e+06	47.7691	0.02536	0.32089	0.42051	0	0	0	0.02348	0	0	0
1kmE3192N1999	3192500	1.9995e+06	15.0955	0.13288	0.34136	0.49034	0	0	0	0.01825	0	0	0
1kmE3193N1999	3193500	1.9995e+06	9.5003	0.15129	0.34487	0.33638	0	0	0	0	0	0	0
1kmE3194N1999	3194500	1.9995e+06	9.5003	0.15129	0.34487	0.43788	0	0	0	0	0	0	0
1kmE3195N1999	3195500	1.9995e+06	9.5003	0.15129	0.34487	0.17503	0	0	0	0	0	0	0
1kmE3196N1999	3196500	1.9995e+06	9.5003	0.15129	0.34487	0.23517	0	0	0	0	0	0	0
1kmE3197N1999	3197500	1.9995e+06	9.5003	0.15129	0.34487	0.34684	0	0	0	0.00946	0	0	0
1kmE3199N1999	3199500	1.9995e+06	9.5003	0.15129	0.34487	0.00075	0	0	0	0.0156	0	0	0
1kmE3200N1999	3200500	1.9995e+06	9.5003	0.15129	0.34487	0	0	0	0	0.00834	0	0	0
1kmE3201N1999	3201500	1.9995e+06	11.8459	0.12129	0.54287	0	0	0	0	0.00193	0	0	0
1kmE3202N1999	3202500	1.9995e+06	13.032	0.10854	0.66485	0	0	0	0	0.01637	0	0	0
1kmE3203N1999	3203500	1.9995e+06	11.1701	0.17588	0.90186	0	0	0	0	0	0	0	0
1kmE3204N1999	3204500	1.9995e+06	10.2196	0.21026	1.02286	0.13925	0	0	0	0.00578	0	0	0
1kmE3205N1999	3205500	1.9995e+06	10.2196	0.21026	1.02286	0.30077	0	0	0	0.01338	0	0	0
1kmE3206N1999	3206500	1.9995e+06	10.2196	0.21026	1.02286	0.28134	0	0	0	0	0.18831	0	0
1kmE3207N1999	3207500	1.9995e+06	10.2196	0.21026	1.02286	0.36702	0	0	0	0	0.48982	0	0
1kmE3208N1999	3.20818e+06	1.99953e+06	10.2196	0.21026	1.02286	0.47165	0	0	0	0	0	0	0
1kmE3148N2000	3.14881e+06	2.00077e+06	38.1679	0.10015	1.12077	0	0	0	0.22624	0	0	0	0
1kmE3149N2000	3.14955e+06	2.00057e+06	38.1679	0.10015	1.12077	0	0	0	0.01416	0	0	0	0
1kmE3150N2000	3150500	2.0005e+06	38.1679	0.10015	1.12077	0.18856	0	0	0	0	0	0	0
1kmE3151N2000	3.15148e+06	2.00052e+06	38.1679	0.10015	1.12077	0.34084	0	0	0	0	0	0	0
1kmE3152N2000	3.15241e+06	2.00075e+06	38.1679	0.10015	1.12077	0.36175	0	0	0	0	0	0	0
1kmE3153N2000	3.15361e+06	2.0006e+06	245.613	0.05726	1.12749	0	0	0	0	0	0	0	0
1kmE3154N2000	3154500	2.0005e+06	460.448	0.01284	1.13445	0	0	0	0	0	0.00025	0	0
1kmE3155N2000	3155500	2.0005e+06	461.507	0.01262	1.13448	0.00338	0	0	0	0	0.36955	0	0
1kmE3156N2000	3156500	2.0005e+06	461.507	0.01262	1.13448	0.34025	0	0	0	0	0	0	0
1kmE3157N2000	3157500	2.0005e+06	461.507	0.01262	1.13448	0.22839	0	0	0	0.05028	0	0	0
1kmE3158N2000	3158500	2.0005e+06	434.762	0.01464	1.16684	0.05791	0	0	0	0.05018	0	0	0
1kmE3159N2000	3159500	2.0005e+06	303.416	0.02457	1.32577	0.23175	0	0	0	0	0	0	0
1kmE3160N2000	3160500	2.0005e+06	279.373	0.02639	1.35486	0.02039	0	0	0	0	0	0	0
1kmE3162N2000	3162500	2.0005e+06	329.098	0.02263	1.2947	0.14163	0.02117	0	0.07244	0.08635	0.00511	0.4113	0
1kmE3163N2000	3163500	2.0005e+06	310.798	0.02402	1.31684	0.17787	0	0	0	0.0222	0.29909	1	0
1kmE3164N2000	3164500	2.0005e+06	279.373	0.02639	1.35486	0	0	0	0	0.00293	0.30863	1	0
1kmE3165N2000	3.1655e+06	2.0005e+06	279.373	0.02639	1.35486	0	0	0	0	0	0.33498	1	0
1kmE3166N2000	3166500	2.0005e+06	216.807	0.23616	2.76238	0.20724	0	0	0	0	0.29607	1	0
1kmE3167N2000	3167500	2.0005e+06	74.3936	0.44697	3.77719	0.00825	0	0	0	0	0.35046	0.95231	0
1kmE3168N2000	3168500	2.0005e+06	37.8248	0.08484	0.62099	0.38685	0	0	0	0	0.08845	0.06533	0
1kmE3169N2000	3169500	2.0005e+06	36.4001	0.06988	0.49109	0.31803	0	0	0	0	0.21369	0	0
1kmE3170N2000	3170500	2.0005e+06	36.4001	0.06988	0.49109	0.08801	0	0	0	0	0	0	0
1kmE3171N2000	3171500	2.0005e+06	36.4001	0.06988	0.49109	0.04438	0	0	0	0	0	0	0
1kmE3172N2000	3172500	2.0005e+06	36.4001	0.06988	0.49109	0.26771	0	0	0	0.01777	0	0	0
1kmE3173N2000	3.1735e+06	2.0005e+06	36.4001	0.06988	0.49109	0.07362	0	0	0	0.00636	0.29383	0	0
1kmE3174N2000	3174500	2.0005e+06	36.4001	0.06988	0.49109	0.03319	0	0	0	0	0.01983	0	0
1kmE3175N2000	3175500	2.0005e+06	36.4001	0.06988	0.49109	0.25223	0	0	0	0.01116	0	0	0
1kmE3176N2000	3176500	2.0005e+06	36.4001	0.06988	0.49109	0.27363	0	0	0	0.01885	0	0	0
1kmE3177N2000	3177500	2.0005e+06	36.4001	0.06988	0.49109	0.43986	0	0	0	0	0.3476	0	0
1kmE3178N2000	3178500	2.0005e+06	36.4001	0.06988	0.49109	0.48017	0	0	0	0	0.10787	0	0
1kmE3179N2000	3179500	2.0005e+06	28.1203	0.12408	0.70416	0.24568	0	0	0	0	0	0	0
1kmE3180N2000	3180500	2.0005e+06	13.6965	0.21849	1.07534	0.55337	0	0	0	0.01721	0.08527	0	0
1kmE3181N2000	3181500	2.0005e+06	13.4589	0.22004	1.08146	0.37845	0	0	0	0	0.23749	0	0
1kmE3182N2000	3182500	2.0005e+06	13.4589	0.22004	1.08146	0.39344	0	0	0	0	0	0	0
1kmE3183N2000	3183500	2.0005e+06	13.8554	0.21785	1.08109	0.38429	0	0	0	0	0	0	0
1kmE3184N2000	3184500	2.0005e+06	18.3238	0.19315	1.0769	0.15359	0	0	0	0.00625	0	0	0
1kmE3185N2000	3185500	2.0005e+06	35.395	0.09878	1.06089	0.38932	0	0	0	0.01662	0	0	0
1kmE3186N2000	3186500	2.0005e+06	42.5395	0.05928	1.05419	0.00432	0	0	0	0	0	0	0
1kmE3187N2000	3187500	2.0005e+06	42.5395	0.05928	1.05419	0.02046	0	0	0	0	0	0	0
1kmE3188N2000	3188500	2.0005e+06	50.5417	0.08288	1.20937	0.00465	0.05766	0	0	0.05764	0	0	0
1kmE3189N2000	3189500	2.0005e+06	73.022	0.14917	1.64532	0.55582	0	0	0	0.00013	0	0	0
1kmE3190N2000	3190500	2.0005e+06	70.8965	0.13854	1.53248	0.58505	0	0	0	0.02004	0	0	0
1kmE3191N2000	3191500	2.0005e+06	52.8648	0.04924	0.58098	0.41537	0	0	0	0	0	0	0
1kmE3192N2000	3192500	2.0005e+06	11.5091	0.14468	0.36477	0.49273	0	0	0	0.02094	0	0	0
1kmE3193N2000	3193500	2.0005e+06	11.5141	0.14465	0.45978	0.40199	0	0	0	0	0	0	0
1kmE3194N2000	3194500	2.0005e+06	13.3177	0.1387	0.5627	0.40249	0	0	0	0	0	0	0
1kmE3195N2000	3195500	2.0005e+06	9.94752	0.14982	0.37039	0.37607	0	0	0	0	0	0	0
1kmE3196N2000	3196500	2.0005e+06	9.5003	0.15129	0.34487	0.27265	0	0	0	0	0	0	0
1kmE3197N2000	3197500	2.0005e+06	9.5003	0.15129	0.34487	0.19902	0	0	0	0	0	0	0
1kmE3198N2000	3198500	2.0005e+06	9.5003	0.15129	0.34487	0.34489	0	0	0	0.01629	0	0	0
1kmE3199N2000	3199500	2.0005e+06	9.5003	0.15129	0.34487	0.28154	0	0	0	0	0	0	0
1kmE3200N2000	3200500	2.0005e+06	9.5003	0.15129	0.34487	0.22806	0	0	0	0.0134	0	0	0
1kmE3201N2000	3201500	2.0005e+06	9.5998	0.15066	0.35909	0.06382	0	0	0	0.03087	0	0	0
1kmE3202N2000	3202500	2.0005e+06	10.4423	0.1917	0.89944	0	0	0	0	0.0268	0	0	0
1kmE3203N2000	3203500	2.0005e+06	10.2196	0.21026	1.02286	0	0	0	0	0.01507	0	0	0
1kmE3204N2000	3204500	2.0005e+06	10.2196	0.21026	1.02286	0	0	0	0	0.01349	0.00202	0	0
1kmE3205N2000	3205500	2.0005e+06	10.2196	0.21026	1.02286	0.2551	0.0144	0	0	0.02594	0.04547	0	0
1kmE3206N2000	3206500	2.0005e+06	10.2196	0.21026	1.02286	0.3728	0.00967	0	0	0.02104	0.56801	0	0
1kmE3207N2000	3.20748e+06	2.00048e+06	10.2196	0.21026	1.02286	0.3002	0.01128	0	0	0.01746	0.41054	0	0
1kmE3208N2000	3.20812e+06	2.00016e+06	10.2196	0.21026	1.02286	0.87419	0	0	0	0	0	0	0
1kmE3148N2001	3.14864e+06	2.00153e+06	38.1679	0.10015	1.12077	0	0	0	0	0	0	0	0
1kmE3149N2001	3149500	2001500	38.1679	0.10015	1.12077	0	0	0	0.11738	0	0	0	0
1kmE3150N2001	3150500	2001500	38.1679	0.10015	1.12077	0	0	0	0	0	0	0	0
1kmE3151N2001	3151500	2001500	38.1679	0.10015	1.12077	0.25741	0	0	0	0	0	0	0
1kmE3152N2001	3152500	2001500	38.1679	0.10015	1.12077	0.56147	0	0	0	0	0	0	0
1kmE3153N2001	3153500	2001500	38.1679	0.10015	1.12077	0.08768	0	0	0	0	0	0	0
1kmE3154N2001	3154500	2001500	174.552	0.07195	1.12518	0.1742	0	0	0	0	0	0	0
1kmE3155N2001	3155500	2001500	457.241	0.0135	1.13435	0.20131	0	0	0	0	0.16428	0	0
1kmE3156N2001	3156500	2001500	461.507	0.01262	1.13448	0.19421	0	0	0	0.02931	0.04496	0	0
1kmE3157N2001	3157500	2001500	461.507	0.01262	1.13448	0.09852	0	0	0	0.04026	0	0	0
1kmE3158N2001	3158500	2001500	461.507	0.01262	1.13448	0.17228	0.02046	0	0	0.07749	0	0	0
1kmE3159N2001	3159500	2001500	450.57	0.01345	1.14772	0.37929	0	0	0	0.01516	0	0	0
1kmE3160N2001	3160500	2001500	338.449	0.02193	1.28338	0.41909	0.01208	0	0	0.03098	0	0	0
1kmE3161N2001	3161500	2001500	294.705	0.02523	1.33631	0.09424	0	0	0.03627	0.07267	0	0.01734	0
1kmE3162N2001	3162500	2001500	441.634	0.01413	1.15853	0.20326	0	0	0.04799	0.00936	0	0.85937	0
1kmE3163N2001	3163500	2001500	390.638	0.01798	1.22023	0.20697	0	0	0	0	0	1	0
1kmE3164N2001	3164500	2001500	279.373	0.02639	1.35486	0.01528	0	0	0	0.0188	0.14126	1	0
1kmE3165N2001	3.1655e+06	2001500	279.373	0.02639	1.35486	0	0	0	0	0	0.31738	1	0
1kmE3166N2001	3166500	2001500	279.373	0.02639	1.35486	0.07923	0	0	0	0	0.17047	1	0
1kmE3167N2001	3167500	2001500	258.421	0.03014	1.28037	0.15753	0	0	0	0	0.00024	1	0
1kmE3168N2001	3168500	2001500	139.396	0.05145	0.85724	0.15262	0	0.11104	0	0	0.35304	0.63985	0
1kmE3169N2001	3169500	2001500	36.4001	0.06988	0.49109	0.40974	0	0.03576	0	0	0.09161	0.01631	0
1kmE3170N2001	3170500	2001500	36.4001	0.06988	0.49109	0.34637	0	0	0	0	0	0	0
1kmE3171N2001	3171500	2001500	36.4001	0.06988	0.49109	0.36474	0	0	0	0	0	0	0
1kmE3172N2001	3172500	2001500	36.4001	0.06988	0.49109	0.01711	0	0	0	0	0	0	0
1kmE3173N2001	3.1735e+06	2001500	36.4001	0.06988	0.49109	0.50137	0	0	0	0.01445	0.13394	0	0
1kmE3174N2001	3174500	2001500	36.4001	0.06988	0.49109	0.14471	0	0	0	0.00644	0	0	0
1kmE3175N2001	3175500	2001500	36.4001	0.06988	0.49109	0	0	0	0	0.01766	0	0	0
1kmE3176N2001	3176500	2001500	36.4001	0.06988	0.49109	0.25745	0	0	0	0	0	0	1
1kmE3177N2001	3177500	2001500	36.4001	0.06988	0.49109	0.15038	0	0	0	0	0	0	1
1kmE3178N2001	3178500	2001500	41.7688	0.07111	0.52613	0.39798	0	0	0	0	0	0	0
1kmE3179N2001	3179500	2001500	25.8428	0.19313	1.02065	0.4461	0	0	0	0	0	0	0
1kmE3180N2001	3180500	2001500	13.4589	0.22004	1.08146	0.4399	0	0	0	0.0181	0.05827	0	0
1kmE3181N2001	3181500	2001500	13.4589	0.22004	1.08146	0.0697	0	0	0	0	0.31647	0	0
1kmE3182N2001	3182500	2001500	13.4589	0.22004	1.08146	0.06844	0	0	0	0	0	0	0
1kmE3183N2001	3183500	2001500	35.3411	0.09907	1.06094	0.15587	0	0	0	0	0	0	0
1kmE3184N2001	3184500	2001500	42.5395	0.05928	1.05419	0	0	0	0	0	0	0	0
1kmE3185N2001	3185500	2001500	42.5395	0.05928	1.05419	0.05977	0	0	0	0.00436	0	0	0
1kmE3186N2001	3186500	2001500	42.5395	0.05928	1.05419	0.26035	0	0	0	0.01414	0	0	0
1kmE3187N2001	3187500	2001500	42.5395	0.05928	1.05419	0	0.05409	0.0443	0	0.05075	0	0	0
1kmE3188N2001	3188500	2001500	45.8049	0.06891	1.11751	0.03814	0.01577	0.32252	0	0.01535	0	0	0
1kmE3189N2001	3189500	2001500	73.022	0.14917	1.64532	0.36615	0	0	0	0.01605	0	0	0
1kmE3190N2001	3190500	2001500	73.022	0.14917	1.64532	0.49617	0	0	0	2e-05	0	0	0
1kmE3191N2001	3191500	2001500	72.6649	0.14738	1.62636	0.27983	0	0	0	0	0	0	0
1kmE3192N2001	3192500	2001500	26.33	0.10587	1.13549	0.12774	0	0	0	0.01128	0	0	0
1kmE3193N2001	3193500	2001500	24.1505	0.10299	1.18083	0.25903	0	0	0	0.00918	0	0	0
1kmE3194N2001	3194500	2001500	24.1505	0.10299	1.18083	0.21071	0	0	0	0	0	0	0
1kmE3195N2001	3195500	2001500	22.6531	0.10793	1.09539	0.21115	0	0	0	0	0	0	0
1kmE3196N2001	3196500	2001500	13.3506	0.1386	0.56458	0.12997	0	0	0	0	0	0	0
1kmE3197N2001	3197500	2001500	9.5003	0.15129	0.34487	0.23242	0	0	0	0	0	0	0
1kmE3198N2001	3198500	2001500	9.5003	0.15129	0.34487	0.45509	0	0	0	0.02891	0	0	1
1kmE3199N2001	3199500	2001500	9.5003	0.15129	0.34487	0.07176	0	0	0	0.01589	0	0	0
1kmE3200N2001	3.2005e+06	2.0015e+06	9.54698	0.15512	0.38887	0.31816	0	0	0	0.01078	0	0	0
1kmE3201N2001	3201500	2001500	9.96101	0.18906	0.77912	0.22817	0	0	0	0	0	0	0
1kmE3202N2001	3202500	2001500	10.2196	0.21026	1.02286	0	0	0	0	0	0	0	0
1kmE3203N2001	3203500	2001500	10.2196	0.21026	1.02286	0.02481	0	0	0	0	0.33339	0	0
1kmE3204N2001	3204500	2001500	10.2196	0.21026	1.02286	0.04703	0	0	0	0.01915	0.16242	0	0
1kmE3205N2001	3205500	2001500	10.2196	0.21026	1.02286	0.48023	0	0	0	0	0	0	0
1kmE3206N2001	3206500	2001500	10.2196	0.21026	1.02286	0.32112	0.01538	0	0	0	0.43268	0	0
1kmE3207N2001	3.20747e+06	2.00152e+06	10.2196	0.21026	1.02286	0.12741	0.01381	0	0	0	0.34853	0	0
1kmE3208N2001	3.20802e+06	2.00178e+06	10.2196	0.21026	1.02286	0	0	0	0	0	0	0	0
1kmE3148N2002	3.14862e+06	2.00251e+06	38.1679	0.10015	1.12077	0	0	0	0	0	0	0	0
1kmE3149N2002	3149500	2002500	38.1679	0.10015	1.12077	0	0	0	0.05841	0	0	0	0
1kmE3150N2002	3150500	2002500	38.1679	0.10015	1.12077	0	0	0	0.06176	0	0	0	0
1kmE3151N2002	3151500	2002500	38.1679	0.10015	1.12077	0	0	0	0	0	0	0	0
1kmE3152N2002	3152500	2002500	38.1679	0.10015	1.12077	0.03679	0	0	0	0	0	0	0
1kmE3153N2002	3153500	2002500	38.1679	0.10015	1.12077	0.48117	0	0	0	0	0	0	0
1kmE3154N2002	3154500	2002500	42.563	0.09924	1.12091	0.45921	0	0	0	0	0	0	0
1kmE3155N2002	3155500	2002500	428.322	0.01948	1.13341	0.21056	0	0	0	0.01945	0	0	0
1kmE3156N2002	3156500	2002500	461.507	0.01262	1.13448	0	0	0	0	0.06714	0	0	0
1kmE3157N2002	3157500	2002500	461.507	0.01262	1.13448	0	0	0	0	0.00918	0	0	0
1kmE3158N2002	3158500	2002500	461.507	0.01262	1.13448	0.07357	0.03112	0	0	0.04933	0	0	0
1kmE3159N2002	3159500	2002500	450.314	0.01347	1.14803	0.2977	0.02311	0	0	0	0	0	0
1kmE3160N2002	3160500	2002500	337.466	0.022	1.28457	0.1914	0	0.00916	0.02681	0	0	0	0
1kmE3161N2002	3161500	2002500	427.334	0.01521	1.17583	0.26826	0	0	0.0659	0	0	0.10128	0
1kmE3162N2002	3162500	2002500	461.507	0.01262	1.13448	0	0	0	0	0	0	1	0
1kmE3163N2002	3163500	2002500	458.074	0.01288	1.13864	0.00904	0	0	0	0	0	1	0
1kmE3164N2002	3164500	2002500	303.58	0.02456	1.32557	0.21545	0	0	0	0.01032	0.0193	1	0
1kmE3165N2002	3.1655e+06	2002500	279.373	0.02639	1.35486	0	0	0	0	0.00532	0.32849	1	0
1kmE3166N2002	3166500	2002500	279.373	0.02639	1.35486	0	0	0	0	0	0.06616	1	0
1kmE3167N2002	3167500	2002500	176.231	0.04395	0.9823	0.2244	0	0.039	0	0	0.0055	1	0
1kmE3168N2002	3168500	2002500	38.2348	0.06956	0.49761	0	0.01098	0.11601	0	0	0.27811	1	0
1kmE3169N2002	3169500	2002500	36.4001	0.06988	0.49109	0.0981	0.00294	0.17977	0	0	0.37003	0.81669	0
1kmE3170N2002	3170500	2002500	36.4001	0.06988	0.49109	0.41223	0	0	0	0	0.07853	0.02139	0
1kmE3171N2002	3171500	2002500	36.4001	0.06988	0.49109	0.57846	0	0	0	0	0	0	0
1kmE3172N2002	3172500	2002500	36.4001	0.06988	0.49109	0.00859	0	0	0	0	0	0	0
1kmE3173N2002	3.1735e+06	2002500	36.4001	0.06988	0.49109	0.23223	0	0	0	0	0	0	0
1kmE3174N2002	3174500	2002500	36.4001	0.06988	0.49109	0.25697	0	0	0	0.01692	0	0	0
1kmE3175N2002	3175500	2002500	36.4001	0.06988	0.49109	0.00528	0	0	0	0.03331	0	0	0
1kmE3176N2002	3176500	2002500	51.1003	0.07323	0.58697	0.09227	0	0	0	0	0	0	0
1kmE3177N2002	3177500	2002500	98.5308	0.08401	0.89636	0.24106	0	0	0	0	0	0	0
1kmE3178N2002	3178500	2002500	109.447	0.08649	0.96756	0.14921	0	0	0	0	0	0	0
1kmE3179N2002	3179500	2002500	114.911	0.09547	1.04006	0.44433	0	0	0	0.01055	0	0	0
1kmE3180N2002	3180500	2002500	72.5844	0.14744	1.05733	0.34078	0	0	0	0.00605	0	0	0
1kmE3181N2002	3181500	2002500	14.4459	0.21883	1.08106	0.39069	0	0	0	0	0.2255	0	0
1kmE3182N2002	3182500	2002500	22.0812	0.17238	1.07337	0.15347	0	0	0	0	0.1212	0	0
1kmE3183N2002	3183500	2002500	42.5318	0.05932	1.05419	0.26576	0	0	0	0	0	0	0
1kmE3184N2002	3184500	2002500	42.5395	0.05928	1.05419	0.18415	0	0	0	0	0	0	0
1kmE3185N2002	3185500	2002500	42.5395	0.05928	1.05419	0	0	0	0	0	0	0	0
1kmE3186N2002	3186500	2002500	42.5395	0.05928	1.05419	0.13496	0	0	0	0.01742	0	0	0
1kmE3187N2002	3187500	2002500	42.5395	0.05928	1.05419	0.3505	0.02789	0	0	0.0519	0	0	0
1kmE3188N2002	3188500	2002500	57.0114	0.10196	1.33483	0.03098	0	0.00043	0	0.00017	0	0	0
1kmE3189N2002	3189500	2002500	73.022	0.14917	1.64532	0.44713	0	0	0	0.019	0	0	0
1kmE3190N2002	3190500	2002500	73.022	0.14917	1.64532	0.15591	0	0	0	0	0	0	0
1kmE3191N2002	3191500	2002500	71.5269	0.14776	1.63111	0	0	0	0	0	0	0	0
1kmE3192N2002	3192500	2002500	24.2335	0.10307	1.18162	0.04457	0	0	0	0	0	0	0
1kmE3193N2002	3193500	2002500	24.1505	0.10299	1.18083	0.46072	0	0	0	0.0161	0.11486	0	1
1kmE3194N2002	3194500	2002500	24.1505	0.10299	1.18083	0.23618	0	0	0	0.01393	0.00371	0	0
1kmE3195N2002	3195500	2002500	24.1505	0.10299	1.18083	0.50447	0	0	0	0	0	0	0
1kmE3196N2002	3196500	2002500	21.9436	0.11027	1.0549	0.00698	0	0	0	0	0	0	1
1kmE3197N2002	3197500	2002500	9.51027	0.15126	0.34544	0.30476	0	0	0	0.02081	0	0	0
1kmE3198N2002	3198500	2002500	9.5003	0.15129	0.34487	0.00026	0	0	0	0.00077	0	0	1
1kmE3199N2002	3199500	2002500	9.5003	0.15129	0.34487	0.20614	0	0	0	0	0	0	0
1kmE3200N2002	3.20043e+06	2.00233e+06	9.77588	0.17388	0.60463	0.31792	0	0	0	0	0	0	0
1kmE3201N2002	3.20152e+06	2.00248e+06	10.2196	0.21026	1.02286	2e-05	0	0	0	0	0	0	0
1kmE3202N2002	3202500	2002500	10.2196	0.21026	1.02286	0.2113	0	0	0	0	0.00179	0	0
1kmE3203N2002	3203500	2002500	10.2196	0.21026	1.02286	0.19488	0	0	0	0	0.36178	0	0
1kmE3204N2002	3204500	2002500	10.2196	0.21026	1.02286	0.20236	0	0	0	0.01814	0	0	0
1kmE3205N2002	3205500	2002500	10.2196	0.21026	1.02286	0.34452	0	0	0	0	0	0	0
1kmE3206N2002	3206500	2002500	10.2196	0.21026	1.02286	0.42936	0	0	0	0	0.30944	0	0
1kmE3207N2002	3.20741e+06	2.00245e+06	10.2196	0.21026	1.02286	0.08883	0	0	0	0	0	0	0
1kmE3208N2002	3.20801e+06	2.00204e+06	10.2196	0.21026	1.02286	0.00044	0	0	0	0	0	0	0
1kmE3143N2003	3.14371e+06	2.00399e+06	150.901	0.41906	11.7714	0	0	0	0	0	0	0	0
1kmE3147N2003	3.14784e+06	2.00378e+06	38.1679	0.10015	1.12077	0	0	0	0	0	0	0	0
1kmE3148N2003	3.14851e+06	2.00351e+06	38.1679	0.10015	1.12077	0	0	0	0	0	0	0	0
1kmE3149N2003	3149500	2.0035e+06	38.1679	0.10015	1.12077	0	0	0	0	0	0	0	0
1kmE3150N2003	3150500	2.0035e+06	38.1679	0.10015	1.12077	0	0	0	0.11021	0	0	0	0
1kmE3151N2003	3151500	2.0035e+06	38.1679	0.10015	1.12077	0	0	0	0	0	0	0	0
1kmE3152N2003	3152500	2.0035e+06	38.1679	0.10015	1.12077	0	0	0	0	0	0	0	0
1kmE3153N2003	3153500	2.0035e+06	38.1679	0.10015	1.12077	0.28955	0	0	0	0	0	0	0
1kmE3154N2003	3154500	2.0035e+06	136.642	0.07979	1.12396	0.36801	0	0	0	0.05789	0	0	0
1kmE3155N2003	3155500	2.0035e+06	461.507	0.01262	1.13448	0	0	0	0	0.06081	0	0	0
1kmE3157N2003	3157500	2.0035e+06	461.507	0.01262	1.13448	0.0491	0.00852	0	0	0.04558	0.12251	0	0
1kmE3158N2003	3158500	2.0035e+06	461.507	0.01262	1.13448	0.10905	4e-05	0	0	0.00482	0	0	0
1kmE3159N2003	3159500	2.0035e+06	461.507	0.01262	1.13448	0.30767	0	0.03681	0.02443	0	0	0	0
1kmE3160N2003	3160500	2.0035e+06	461.507	0.01262	1.13448	0.26956	0	0.24538	0.08399	0	0	0	0
1kmE3161N2003	3161500	2.0035e+06	461.507	0.01262	1.13448	0	0	0.00027	0	0	0	0.05479	0
1kmE3162N2003	3162500	2.0035e+06	461.507	0.01262	1.13448	0	0	0	0	0	0	0.69267	0
1kmE3163N2003	3163500	2.0035e+06	461.507	0.01262	1.13448	0	0	0	0	0	0	1	0
1kmE3164N2003	3164500	2.0035e+06	380.093	0.01877	1.232	0.21509	0	0	0	0	0	1	0
1kmE3165N2003	3.1655e+06	2.0035e+06	234.731	0.0277	1.15291	0.00036	0	0	0	0.01639	0	1	0
1kmE3166N2003	3166500	2.0035e+06	156.621	0.02999	0.79956	0	0	0	0	0	0	1	0
1kmE3167N2003	3167500	2.0035e+06	99.6723	0.03439	0.5596	0.06517	0	0	0	0	0.06578	1	0
1kmE3168N2003	3168500	2.0035e+06	81.3042	0.04443	0.53801	0.13698	0.03937	0	0	0	0.42969	1	0
1kmE3169N2003	3169500	2.0035e+06	98.1114	0.0349	0.55558	0.03409	0.01216	0	0	0	0.00151	1	0
1kmE3170N2003	3170500	2.0035e+06	81.9173	0.04408	0.53866	0.43135	0	0	0	0	0.33294	0.70455	0
1kmE3171N2003	3171500	2.0035e+06	43.3522	0.06594	0.49835	0.29564	0	0	0	0	0.17102	0.08144	0
1kmE3172N2003	3172500	2.0035e+06	36.4001	0.06988	0.49109	0.07454	0	0	0	0	0	0	0
1kmE3173N2003	3.1735e+06	2.0035e+06	36.4001	0.06988	0.49109	0.00787	0	0	0	0	0	0	0
1kmE3174N2003	3174500	2.0035e+06	36.4001	0.06988	0.49109	0.28061	0	0	0	0	0	0	0
1kmE3175N2003	3175500	2.0035e+06	38.13	0.07028	0.50237	0.12999	0	0	0	0.08848	0	0	0
1kmE3176N2003	3176500	2.0035e+06	78.1062	0.07937	0.76313	0	0	0	0	0.00108	0	0	0
1kmE3177N2003	3177500	2.0035e+06	120.228	0.08894	1.03789	0.11538	0	0	0	0	0	0	0
1kmE3178N2003	3178500	2.0035e+06	120.228	0.08894	1.03789	0.2415	0	0	0	0.01983	0	0	1
1kmE3179N2003	3179500	2.0035e+06	120.228	0.08894	1.03789	0.44668	0	0	0	0.014	0	0	1
1kmE3180N2003	3180500	2.0035e+06	120.228	0.08894	1.03789	0.09234	0	0	0	0	0	0	1
1kmE3181N2003	3181500	2.0035e+06	86.6314	0.11964	1.0503	0.00514	0	0	0	0	0.21048	0	0
1kmE3182N2003	3182500	2.0035e+06	38.1267	0.08368	1.05832	0.00362	0	0	0	0	0.12804	0	0
1kmE3183N2003	3183500	2.0035e+06	42.5395	0.05928	1.05419	0.24752	0	0	0	0	0	0	0
1kmE3184N2003	3184500	2.0035e+06	42.5395	0.05928	1.05419	0.40766	0	0	0	0	0	0	0
1kmE3185N2003	3185500	2.0035e+06	42.5395	0.05928	1.05419	0.32502	0	0	0	0.00293	0	0	0
1kmE3186N2003	3186500	2.0035e+06	42.5395	0.05928	1.05419	0.38525	0.01981	0	0	0.07151	0	0	0
1kmE3187N2003	3187500	2.0035e+06	45.9261	0.06927	1.11986	0.38164	0	0	0	0.01591	0	0	0
1kmE3188N2003	3188500	2.0035e+06	72.5442	0.14776	1.63605	0.35767	0	0	0	0.01806	0	0	0
1kmE3189N2003	3189500	2.0035e+06	73.022	0.14917	1.64532	0.40394	0	0	0	4e-06	0	0	0
1kmE3190N2003	3190500	2.0035e+06	73.022	0.14917	1.64532	0.11317	0	0	0	0	0	0	0
1kmE3191N2003	3191500	2.0035e+06	64.859	0.14146	1.56774	0.3161	0	0	0	0	0	0	0
1kmE3192N2003	3192500	2.0035e+06	24.1505	0.10299	1.18083	0.3656	0	0	0	0	0	0	0
1kmE3193N2003	3193500	2.0035e+06	24.1505	0.10299	1.18083	0.30438	0	0	0	0	0.3852	0	0
1kmE3194N2003	3194500	2.0035e+06	24.1505	0.10299	1.18083	0.46106	0	0	0	0.01703	0	0	0
1kmE3195N2003	3195500	2.0035e+06	24.1505	0.10299	1.18083	0.26149	0	0	0	0.00498	0	0	0
1kmE3196N2003	3196500	2.0035e+06	24.1505	0.10299	1.18083	0.12018	0	0	0	0.01863	0	0	1
1kmE3197N2003	3197500	2.0035e+06	21.5818	0.11146	1.03426	0.00678	0	0	0	0.0007	0	0	0
1kmE3198N2003	3.1985e+06	2.0035e+06	16.3291	0.12878	0.73453	0.15088	0	0	0	0	0	0	0
1kmE3199N2003	3.19934e+06	2.00326e+06	10.0017	0.14964	0.37348	0.50041	0	0	0	0	0	0	0
1kmE3200N2003	3.2e+06	2.003e+06	9.5003	0.15129	0.34487	0	0	0	0	0	0	0	0
1kmE3201N2003	3.20175e+06	2.00332e+06	10.2196	0.21026	1.02286	0	0	0	0	0	0	0	0
1kmE3202N2003	3.2025e+06	2.0035e+06	10.2196	0.21026	1.02286	0.15433	0	0	0	0	0	0	0
1kmE3203N2003	3203500	2.0035e+06	10.2196	0.21026	1.02286	0.11385	0	0	0	0	0	0	0
1kmE3204N2003	3204500	2.0035e+06	10.2196	0.21026	1.02286	0.13129	0	0	0	0.01605	0	0	0
1kmE3205N2003	3205500	2.0035e+06	10.2196	0.21026	1.02286	0.18577	0	0	0	0	0	0	0
1kmE3206N2003	3206500	2.0035e+06	10.2196	0.21026	1.02286	0.20469	0	0	0	0	0.30463	0	0
1kmE3207N2003	3.20723e+06	2.00346e+06	10.2196	0.21026	1.02286	0.17264	0	0	0	0	0	0	0
1kmE3142N2004	3.14283e+06	2.00485e+06	150.901	0.41906	11.7714	0	0	0	0.02138	0	0	0	0
1kmE3143N2004	3.14354e+06	2.00455e+06	150.901	0.41906	11.7714	0	0	0	0	0	0	0	0
1kmE3144N2004	3.14443e+06	2.00466e+06	150.901	0.41906	11.7714	0	0	0	0	0.01503	0	0	0
1kmE3145N2004	3.14557e+06	2.00481e+06	150.901	0.41906	11.7714	0	0	0	0	0.08114	0	0	0
1kmE3146N2004	3.14622e+06	2.00487e+06	132.3	0.36645	10.0141	0	0	0	0	0	0	0	0
1kmE3147N2004	3.14758e+06	2.00456e+06	38.1679	0.10015	1.12077	0	0	0	0	0	0	0	0
1kmE3148N2004	3148500	2.0045e+06	38.1679	0.10015	1.12077	0	0	0	0	0	0	0	0
1kmE3149N2004	3149500	2.0045e+06	38.1679	0.10015	1.12077	0	0	0	0	0	0	0	0
1kmE3150N2004	3150500	2.0045e+06	38.1679	0.10015	1.12077	0	0	0	0.06604	0	0	0	0
1kmE3151N2004	3151500	2.0045e+06	38.1679	0.10015	1.12077	0	0	0	0.03887	0.00269	0	0	0
1kmE3152N2004	3152500	2.0045e+06	38.1679	0.10015	1.12077	0	0	0	0	0.01564	0	0	0
1kmE3153N2004	3153500	2.0045e+06	38.1679	0.10015	1.12077	0	0	0	0	0.10858	0	0	0
1kmE3154N2004	3154500	2.0045e+06	75.5995	0.09241	1.12198	0.1538	0	0	0	0.05634	0	0	0
1kmE3155N2004	3155500	2.0045e+06	427.02	0.01975	1.13337	0	0	0	0	0.0151	0	0	0
1kmE3156N2004	3156500	2.0045e+06	461.507	0.01262	1.13448	0	0	0	0	0.01576	0	0	0
1kmE3159N2004	3159500	2.0045e+06	461.507	0.01262	1.13448	0.21852	0.01349	0.17723	0.06279	0	0.11953	0	0
1kmE3160N2004	3160500	2.0045e+06	461.507	0.01262	1.13448	0.00398	0	5e-05	0	0	0	0	0
1kmE3161N2004	3161500	2.0045e+06	461.507	0.01262	1.13448	0.03528	0	0	0	0	0	0	0
1kmE3162N2004	3162500	2.0045e+06	461.507	0.01262	1.13448	0.02078	0	0	0	0	0	0.07203	0
1kmE3163N2004	3163500	2.0045e+06	461.507	0.01262	1.13448	0	0	0.10965	0	0	0	0.68196	0
1kmE3164N2004	3164500	2.0045e+06	338.115	0.01917	0.93897	0.10196	0	0	0	0	0	0.72816	0
1kmE3165N2004	3.1655e+06	2.0045e+06	104.062	0.03153	0.5618	0.11427	0.00529	0	0	0.01752	0	0.78643	0
1kmE3166N2004	3166500	2.0045e+06	104.062	0.03153	0.5618	0	0	0	0	0.00285	0	0.7855	0
1kmE3167N2004	3167500	2.0045e+06	104.062	0.03153	0.5618	0	0	0	0	0	0	0.98812	0
1kmE3168N2004	3168500	2.0045e+06	104.062	0.03153	0.5618	0.17133	0.0041	0	0	0	0.27329	1	0
1kmE3169N2004	3169500	2.0045e+06	104.062	0.03153	0.5618	0	0	0	0	0	0	1	0
1kmE3170N2004	3170500	2.0045e+06	104.062	0.03153	0.5618	0.02196	0	0	0	0	0	1	0
1kmE3171N2004	3171500	2.0045e+06	95.716	0.03626	0.55308	0.37993	0	0	0	0	0.34421	0.87016	0
1kmE3172N2004	3172500	2.0045e+06	54.5979	0.05957	0.5101	0.48007	0	0	0	0	0.33839	0.23121	0
1kmE3173N2004	3.1735e+06	2.0045e+06	47.2041	0.07216	0.5603	0.50224	0	0	0	0	0.05928	0.00211	0
1kmE3174N2004	3174500	2.0045e+06	93.5218	0.08287	0.86369	0.16107	0	0	0	0	0	0	0
1kmE3175N2004	3175500	2.0045e+06	117.013	0.08821	1.01692	0.28148	0	0	0	0.01688	0	0	0
1kmE3176N2004	3176500	2.0045e+06	120.228	0.08894	1.03789	0.0018	0	0	0	0.01918	0	0	0
1kmE3177N2004	3177500	2.0045e+06	120.228	0.08894	1.03789	0	0	0	0	0	0	0	0
1kmE3178N2004	3178500	2.0045e+06	120.228	0.08894	1.03789	0	0	0	0	0.01551	0	0	0
1kmE3179N2004	3179500	2.0045e+06	120.228	0.08894	1.03789	0.21347	0	0	0	0	0.00375	0	1
1kmE3180N2004	3180500	2.0045e+06	120.228	0.08894	1.03789	0.4057	0	0	0	3e-06	0	0	1
1kmE3181N2004	3181500	2.0045e+06	105.167	0.08319	1.04105	0.40895	0	0	0	0.0146	0.01173	0	1
1kmE3182N2004	3182500	2.0045e+06	42.5395	0.05928	1.05419	0.32599	0	0	0	0.01559	0.35155	0	0
1kmE3183N2004	3183500	2.0045e+06	42.5395	0.05928	1.05419	0.2116	0	0	0	0.01525	0	0	0
1kmE3184N2004	3184500	2.0045e+06	42.5395	0.05928	1.05419	0.25486	0	0	0	0.01653	0	0	0
1kmE3186N2004	3186500	2.0045e+06	42.5395	0.05928	1.05419	0.03321	0.05232	0	0	0.05381	0.01757	0	0
1kmE3187N2004	3187500	2.0045e+06	62.8672	0.11922	1.44839	0.21661	0	0	0	0.0171	0	0	0
1kmE3188N2004	3188500	2.0045e+06	73.022	0.14917	1.64532	0.30727	0.00776	0	0	0.02619	0	0	0
1kmE3189N2004	3189500	2.0045e+06	73.022	0.14917	1.64532	0.27085	0	0	0	0.00663	0	0	0
1kmE3190N2004	3190500	2.0045e+06	73.022	0.14917	1.64532	0.38367	0	0	0	0.00377	0	0	0
1kmE3191N2004	3191500	2.0045e+06	67.3687	0.14383	1.59159	0.42012	0	0	0	0.01525	0.003	0	0
1kmE3192N2004	3192500	2.0045e+06	24.1505	0.10299	1.18083	0.50884	0	0	0	0.01558	0.08343	0	0
1kmE3193N2004	3193500	2.0045e+06	24.1505	0.10299	1.18083	0.22991	0	0	0	0.01562	0.1597	0	0
1kmE3194N2004	3194500	2.0045e+06	24.1505	0.10299	1.18083	0.21281	0	0	0	0.01505	0	0	0
1kmE3195N2004	3195500	2.0045e+06	24.1505	0.10299	1.18083	0.33802	0.00713	0	0	0.03605	0	0	0
1kmE3196N2004	3196500	2.0045e+06	24.1505	0.10299	1.18083	0.178	0	0	0	0.00489	0	0	0
1kmE3197N2004	3197500	2.0045e+06	24.1505	0.10299	1.18083	0.14391	0	0	0	0	0	0	0
1kmE3198N2004	3198500	2.0045e+06	24.1719	0.10367	1.18482	0.50949	0	0	0	0	0	0	0
1kmE3199N2004	3.19909e+06	2.00455e+06	25.5566	0.1478	1.44339	0.31943	0	0	0	0	0	0	0
1kmE3202N2004	3.20266e+06	2.00425e+06	10.2196	0.21026	1.02286	0	0	0	0	0	0	0	0
1kmE3203N2004	3.20351e+06	2.00447e+06	10.2196	0.21026	1.02286	0.21807	0	0	0	0.00611	0	0	0
1kmE3204N2004	3204500	2.0045e+06	10.2196	0.21026	1.02286	0.21915	0	0	0	0.01575	0	0	0
1kmE3205N2004	3205500	2.0045e+06	10.2196	0.21026	1.02286	0	0	0	0	0	0	0	0
1kmE3206N2004	3206500	2.0045e+06	10.2196	0.21026	1.02286	0.17444	0	0	0	0	0.3071	0	0
1kmE3207N2004	3.20734e+06	2.00453e+06	10.2196	0.21026	1.02286	0.37365	0	0	0	0	0.02778	0	0
1kmE3142N2005	3.14274e+06	2.00546e+06	150.901	0.41906	11.7714	0	0	0	0.10477	0	0	0	0
1kmE3143N2005	3143500	2005500	150.752	0.41644	11.7037	0	0	0	0	0.00693	0	0	0
1kmE3144N2005	3144500	2005500	148.671	0.37971	10.7562	0	0	0	0	0.01092	0	0	0
1kmE3145N2005	3145500	2005500	145.727	0.32775	9.41565	0	0	0	0	0.01054	0	0	0
1kmE3146N2005	3.1465e+06	2.00555e+06	301.711	0.18924	6.96455	0	0	0	0	0.05248	0	0	0
1kmE3147N2005	3147500	2005500	88.3249	0.1043	1.77689	0	0	0	0	0	0	0	0
1kmE3148N2005	3148500	2005500	38.1679	0.10015	1.12077	0	0	0	0	0	0	0	0
1kmE3149N2005	3149500	2005500	38.1679	0.10015	1.12077	0	0	0	0	0.00645	0	0	0
1kmE3150N2005	3150500	2005500	38.1679	0.10015	1.12077	0	0	0	0	0.01754	0	0	0
1kmE3151N2005	3151500	2005500	38.1679	0.10015	1.12077	0	0	0	0.09273	0.01453	0	0	0
1kmE3152N2005	3152500	2005500	38.1679	0.10015	1.12077	0	0	0	0	0.06232	0	0	0
1kmE3153N2005	3153500	2005500	38.1679	0.10015	1.12077	0	0	0	0	0.00685	0	0	0
1kmE3154N2005	3154500	2005500	38.1679	0.10015	1.12077	0	0	0	0	0	0	0	0
1kmE3155N2005	3155500	2005500	250.536	0.05624	1.12765	0	0	0	0	0	0	0	0
1kmE3156N2005	3156500	2005500	461.507	0.01262	1.13448	0	0	0	0	0	0	0	0
1kmE3158N2005	3158500	2005500	461.507	0.01262	1.13448	0.166	0.03019	0	0.07311	0	0.07344	0	0
1kmE3159N2005	3159500	2005500	461.507	0.01262	1.13448	0.50021	0	0	0	0	0	0	0
1kmE3160N2005	3160500	2005500	461.507	0.01262	1.13448	0.40986	0	0	0	0	0	0	0
1kmE3161N2005	3161500	2005500	461.507	0.01262	1.13448	0.40947	0	0	0	0	0	0	0
1kmE3162N2005	3162500	2005500	461.507	0.01262	1.13448	0.35868	0	0	0	0	0	0	0
1kmE3163N2005	3163500	2005500	280.929	0.02217	0.84517	0	0.00283	0.22034	0	0	0	0	0
1kmE3164N2005	3164500	2005500	104.829	0.03149	0.56303	0	0.05033	0	0	0	0	0	0
1kmE3165N2005	3.1655e+06	2005500	104.062	0.03153	0.5618	0.0004	0.05127	0	0	0.02239	0	0	1
1kmE3167N2005	3167500	2005500	104.062	0.03153	0.5618	0	0	0	0	0.02833	0	0.83722	0
1kmE3168N2005	3168500	2005500	104.062	0.03153	0.5618	0.11008	0	0	0	0	0.20259	1	0
1kmE3169N2005	3169500	2005500	104.062	0.03153	0.5618	0.16041	0	0	0	0	0.20378	1	0
1kmE3170N2005	3170500	2005500	104.062	0.03153	0.5618	0.07263	0	0	0	0	0	1	0
1kmE3171N2005	3171500	2005500	104.062	0.03153	0.5618	0.34798	0	0	0	0	0.20638	1	0
1kmE3172N2005	3172500	2005500	104.094	0.03165	0.56275	0.25809	0	0	0	0.00633	0.00427	0.98794	0
1kmE3173N2005	3.1735e+06	2005500	119.087	0.08534	1.00735	0.38854	0	0	0	0.01523	0.32061	0.04522	0
1kmE3174N2005	3174500	2005500	120.228	0.08894	1.03789	0.34403	0	0	0	0.01605	0	0	0
1kmE3175N2005	3175500	2005500	120.228	0.08894	1.03789	0.4061	0	0	0	0.03273	0	0	0
1kmE3176N2005	3176500	2005500	120.228	0.08894	1.03789	0.30463	0	0	0	0.01947	0.00301	0	0
1kmE3177N2005	3177500	2005500	120.228	0.08894	1.03789	0.15891	0.00485	0	0	0.03062	0.28275	0	0
1kmE3179N2005	3179500	2005500	120.228	0.08894	1.03789	0.03731	0.0293	0	0	0.0152	0.29919	0	0
1kmE3180N2005	3180500	2005500	120.228	0.08894	1.03789	0.01336	0	0	0	0.01531	0	0	0
1kmE3181N2005	3181500	2005500	98.543	0.08066	1.04244	0.18522	0	0	0	0.00053	0	0	0
1kmE3182N2005	3182500	2005500	42.5395	0.05928	1.05419	0.19928	0	0	0	0	0	0	0
1kmE3183N2005	3183500	2005500	42.5395	0.05928	1.05419	0.14669	0	0	0	0	0	0	0
1kmE3184N2005	3184500	2005500	42.5395	0.05928	1.05419	0.33327	0	0	0	0	0.06167	0	0
1kmE3185N2005	3185500	2005500	42.5395	0.05928	1.05419	0.41609	0.00333	0	0	0	0.52185	0	0
1kmE3186N2005	3186500	2005500	42.5395	0.05928	1.05419	0.29405	0.02649	0	0	0.05476	0.12222	0	0
1kmE3187N2005	3187500	2005500	67.1466	0.13184	1.53138	0.40174	0	0	0	0	0	0	0
1kmE3188N2005	3188500	2005500	73.022	0.14917	1.64532	0.0353	0.02457	0	0	0.01101	0	0	0
1kmE3189N2005	3189500	2005500	73.022	0.14917	1.64532	0.23853	0.00706	0	0	0.02254	0	0	0
1kmE3190N2005	3190500	2005500	73.022	0.14917	1.64532	0.38924	0	0	0	0.02276	0	0	0
1kmE3191N2005	3191500	2005500	57.2916	0.13431	1.49581	0	0	0	0	0	0.05917	0	0
1kmE3192N2005	3192500	2005500	24.1505	0.10299	1.18083	0.00193	0	0	0	0	0.15801	0	0
1kmE3193N2005	3193500	2005500	24.1505	0.10299	1.18083	0.13725	0	0	0	0	0	0	0
1kmE3194N2005	3194500	2005500	24.1505	0.10299	1.18083	0.24755	0	0	0	0	0	0	0
1kmE3195N2005	3195500	2005500	24.1505	0.10299	1.18083	0.03489	0.04889	0	0	0.02201	0	0	0
1kmE3196N2005	3196500	2005500	24.1505	0.10299	1.18083	0.37328	0.00042	0	0	0.01338	0	0	0
1kmE3197N2005	3197500	2005500	24.1505	0.10299	1.18083	0.15576	0	0	0	0	0	0	0
1kmE3198N2005	3198500	2005500	27.4609	0.20848	1.79898	0.56585	0	0	0	0	0	0	0
1kmE3199N2005	3.19945e+06	2.00556e+06	30.0387	0.29062	2.28033	0.31684	0	0	0	0.01433	0	0	0
1kmE3200N2005	3.20015e+06	2.00582e+06	30.0387	0.29062	2.28033	0	0	0	0	0	0	0	0
1kmE3203N2005	3.20392e+06	2.00505e+06	10.2196	0.21026	1.02286	0	0	0	0	0	0	0	0
1kmE3204N2005	3.2046e+06	2.0053e+06	10.2196	0.21026	1.02286	0	0	0	0	0	0	0	0
1kmE3205N2005	3.20551e+06	2.00549e+06	10.2196	0.21026	1.02286	0	0	0	0	0	0	0	0
1kmE3206N2005	3.2065e+06	2.0055e+06	10.2196	0.21026	1.02286	0	0	0	0	0	0.11724	0	0
1kmE3207N2005	3.20728e+06	2.00537e+06	10.2196	0.21026	1.02286	0	0	0	0	0	0.37786	0	0
1kmE3141N2006	3.14197e+06	2.00696e+06	135.775	0.15207	4.88352	0	0	0	0	0	0	0	0
1kmE3142N2006	3.14262e+06	2.00659e+06	138.281	0.19631	6.0248	0	0	0	0.0875	0	0	0	0
1kmE3143N2006	3143500	2006500	136.623	0.16705	5.26989	0	0	0	0	0.01511	0	0	0
1kmE3144N2006	3144500	2006500	135.775	0.15207	4.88352	0	0	0	0	0	0	0	0
1kmE3145N2006	3145500	2006500	135.775	0.15207	4.88352	0	0	0	0	0	0	0	0
1kmE3146N2006	3146500	2006500	259.369	0.14668	5.61448	0	0	0	0	0.04797	0.09313	0	0
1kmE3147N2006	3147500	2006500	357.937	0.12662	5.30379	0	0	0	0	0.0292	0.01953	0	1
1kmE3148N2006	3148500	2006500	53.2626	0.1014	1.31822	0	0	0	0	0.01482	0	0	1
1kmE3149N2006	3149500	2006500	38.1679	0.10015	1.12077	0	0	0	0	0.01423	0	0	0
1kmE3150N2006	3150500	2006500	38.1679	0.10015	1.12077	0	0	0	0	0	0	0	0
1kmE3151N2006	3151500	2006500	43.9696	0.10002	1.12329	0	0	0	0.10252	0.04132	0	0	0
1kmE3152N2006	3152500	2006500	41.8276	0.10007	1.12236	0	0	0	0	0.01261	0	0	0
1kmE3153N2006	3153500	2006500	38.1679	0.10015	1.12077	0	0	0	0	0	0	0	0
1kmE3154N2006	3154500	2006500	64.015	0.09483	1.11395	0	0	0	0	0	0	0	1
1kmE3155N2006	3155500	2006500	338.429	0.03837	1.04923	0	0	0	0	0	0	0	0
1kmE3156N2006	3156500	2006500	462.982	0.01237	1.11952	0	0	0	0	0	0	0	0
1kmE3158N2006	3158500	2006500	461.507	0.01262	1.13448	0.26024	0.0279	0	0.07597	0	0	0	0
1kmE3159N2006	3159500	2006500	461.507	0.01262	1.13448	0.21522	0	0	0	0.01124	0	0	0
1kmE3160N2006	3160500	2006500	461.507	0.01262	1.13448	0.34279	0	0	0	0.00327	0	0	0
1kmE3161N2006	3161500	2006500	461.507	0.01262	1.13448	0.50162	0	0	0	0	0	0	0
1kmE3162N2006	3162500	2006500	387.833	0.01652	1.01645	0.3829	0	0	0	0.01734	0	0	1
1kmE3163N2006	3163500	2006500	105.373	0.03146	0.5639	0.01296	0.05752	0	0	0.01793	0	0	0
1kmE3164N2006	3164500	2006500	104.062	0.03153	0.5618	0	0.07374	0	0	0.0273	0	0	0
1kmE3166N2006	3166500	2006500	104.062	0.03153	0.5618	0.17229	0	0	0	0.02294	0	0.03315	1
1kmE3167N2006	3167500	2006500	104.062	0.03153	0.5618	0	0	0	0	0.01596	0	0.99099	0
1kmE3168N2006	3168500	2006500	104.062	0.03153	0.5618	0	0	0	0	0.03041	0	1	0
1kmE3169N2006	3169500	2006500	104.062	0.03153	0.5618	0.19331	0	0	0	0	0.24209	1	0
1kmE3170N2006	3170500	2006500	104.062	0.03153	0.5618	0.04451	0	0	0	0.00423	0.12509	1	0
1kmE3171N2006	3171500	2006500	104.062	0.03153	0.5618	0.02686	0	0	0	0.01927	0	1	0
1kmE3172N2006	3172500	2006500	106.107	0.03879	0.62203	0.35047	0	0	0	0.01044	0	0.87188	0
1kmE3173N2006	3.1735e+06	2006500	120.228	0.08894	1.03789	0.24637	0	0	0	0	0	0	0
1kmE3174N2006	3174500	2006500	120.228	0.08894	1.03789	0.0631	0	0	0	0	0	0	0
1kmE3175N2006	3175500	2006500	120.228	0.08894	1.03789	0.40951	0.019	0	0	0.01522	0.07161	0	0
1kmE3178N2006	3178500	2006500	120.228	0.08894	1.03789	0.08087	0.0435	0	0	0.0161	0.38244	0	0
1kmE3180N2006	3180500	2006500	120.228	0.08894	1.03789	0.23429	0.01212	0	0	0	0.04543	0	0
1kmE3181N2006	3181500	2006500	69.5352	0.06959	1.04852	0.29675	0	0	0	0	0	0	0
1kmE3182N2006	3182500	2006500	89.5599	0.05314	1.00065	0	0	0	0	0	0	0	0
1kmE3183N2006	3183500	2006500	42.5395	0.05928	1.05419	0.20802	0	0	0	0	0.02712	0	0
1kmE3184N2006	3184500	2006500	42.5395	0.05928	1.05419	0.50804	0	0	0	0	0.36904	0	0
1kmE3185N2006	3185500	2006500	42.5395	0.05928	1.05419	0.28557	0.02364	0	0	0.04524	0.37466	0	0
1kmE3186N2006	3186500	2006500	42.5395	0.05928	1.05419	0.53456	0	0	0	0.01024	0.1564	0	0
1kmE3187N2006	3187500	2006500	62.3699	0.11776	1.43875	0.01448	0	0	0	0	0	0	0
1kmE3188N2006	3188500	2006500	72.7918	0.1491	1.64184	0.24225	0	0	0	0	0	0	0
1kmE3189N2006	3189500	2006500	70.0165	0.14828	1.59994	0.08282	0	0	0	0	0	0	0
1kmE3190N2006	3190500	2006500	64.3474	0.1466	1.51433	0.35411	0	0	0	0.01587	0	0	0
1kmE3191N2006	3191500	2006500	54.6446	0.13717	1.42441	0.03349	0	0	0	0	0	0	0
1kmE3192N2006	3192500	2006500	24.1731	0.10303	1.18087	0.05891	0	0	0	0	0	0	0
1kmE3193N2006	3193500	2006500	24.1505	0.10299	1.18083	0.57203	0	0	0	0	0	0	0
1kmE3194N2006	3194500	2006500	24.1505	0.10299	1.18083	0.02852	0	0	0	0.01473	0	0	0
1kmE3195N2006	3195500	2006500	24.1505	0.10299	1.18083	2e-05	0.0138	0	0	0.00415	0	0	0
1kmE3196N2006	3196500	2006500	24.1505	0.10299	1.18083	0.35655	0	0	0	0.00974	0	0	1
1kmE3197N2006	3197500	2006500	25.8937	0.15854	1.50634	0.51628	0	0	0	0.01104	0	0	1
1kmE3198N2006	3198500	2006500	30.0078	0.28964	2.27457	0.47248	0	0	0	0	0	0	0
1kmE3199N2006	3199500	2006500	30.0387	0.29062	2.28033	0.04616	0	0	0	0.0163	0	0	0
1kmE3200N2006	3.20015e+06	2.00648e+06	30.0387	0.29062	2.28033	0	0	0	0	0	0	0	0
1kmE3205N2006	3.20571e+06	2.00613e+06	10.2196	0.21026	1.02286	0	0	0	0	0	0	0	0
1kmE3206N2006	3.20648e+06	2.00626e+06	10.2196	0.21026	1.02286	0	0	0	0	0	0.00062	0	0
1kmE3139N2007	3.1396e+06	2.00794e+06	68.6818	0.19204	4.48239	0	0	0	0	0	0	0	0
1kmE3140N2007	3.1405e+06	2.00786e+06	77.7773	0.18662	4.53677	0	0	0	0	0.02407	0	0	0
1kmE3141N2007	3.14161e+06	2.00765e+06	135.775	0.15207	4.88352	0	0	0	0	0	0	0	0
1kmE3142N2007	3142500	2.0075e+06	135.775	0.15207	4.88352	0	0	0	0.07009	0	0.22178	0	0
1kmE3143N2007	3143500	2.0075e+06	135.775	0.15207	4.88352	0	0	0	0	0.01627	0.30854	0	0
1kmE3144N2007	3144500	2.0075e+06	135.775	0.15207	4.88352	0	0	0	0	0	0.0045	0	0
1kmE3145N2007	3145500	2.0075e+06	135.775	0.15207	4.88352	0	0	0	0	0	0	0	0
1kmE3146N2007	3146500	2.0075e+06	357.204	0.14241	6.19311	0	0	0	0	0.00302	0.03307	0	0
1kmE3148N2007	3148500	2.0075e+06	394.085	0.12961	5.77665	0	0	0	0	0.05996	0	0	1
1kmE3149N2007	3149500	2.0075e+06	75.708	0.10326	1.61184	0	0	0	0	0	0	0	1
1kmE3150N2007	3150500	2.0075e+06	275.29	0.09465	1.22397	0	0	0	0	0	0	0	0
1kmE3151N2007	3151500	2.0075e+06	1054.93	0.07656	1.56331	0	0	0	0.10213	0.05086	0	0	0
1kmE3152N2007	3152500	2.0075e+06	1862.27	0.05782	1.9147	0	0	0	0	0	0	0	0
1kmE3153N2007	3153500	2.0075e+06	223.752	0.06843	1.09651	0	0	0	0	0	0	0	1
1kmE3154N2007	3154500	2.0075e+06	433.012	0.01895	1.01663	0	0	0	0	0	0	0	1
1kmE3155N2007	3155500	2.0075e+06	474.193	0.01048	1.00577	0	0	0	0	0	0	0	0
1kmE3156N2007	3156500	2.0075e+06	472.11	0.01083	1.02691	0	0	0	0	0	0	0	0
1kmE3159N2007	3159500	2.0075e+06	462.47	0.01246	1.12471	0.18362	0	0	0	0.02554	0.25147	0.09812	0
1kmE3160N2007	3160500	2.0075e+06	461.507	0.01262	1.13448	0.35008	0	0	0	0.02271	0.15377	0	0
1kmE3161N2007	3161500	2.0075e+06	403.931	0.01567	1.04224	0.26613	0	0	0	0.02697	0	0	0
1kmE3162N2007	3162500	2.0075e+06	163.55	0.02838	0.65711	0.33784	0	0	0	0.03515	0	0	0
1kmE3163N2007	3163500	2.0075e+06	104.062	0.03153	0.5618	0.12562	0.0128	0	0	0.03407	0	0	0
1kmE3164N2007	3164500	2.0075e+06	104.062	0.03153	0.5618	0	0.05048	0	0	0	0	0	0
1kmE3165N2007	3.1655e+06	2.0075e+06	104.062	0.03153	0.5618	0	0.09231	0	0	0	0	0	0
1kmE3166N2007	3166500	2.0075e+06	104.062	0.03153	0.5618	0.23425	0.04609	0	0	0.02561	0	0.17668	0
1kmE3167N2007	3167500	2.0075e+06	104.062	0.03153	0.5618	0.05779	0	0	0	0	0.10153	1	1
1kmE3168N2007	3168500	2.0075e+06	104.062	0.03153	0.5618	0	0	0	0	0.00209	0.08048	1	0
1kmE3169N2007	3169500	2.0075e+06	104.062	0.03153	0.5618	0	0	0	0	0.02717	0	1	0
1kmE3170N2007	3170500	2.0075e+06	104.062	0.03153	0.5618	0.12331	0.03365	0	0	0.09709	0.16102	1	0
1kmE3171N2007	3171500	2.0075e+06	104.062	0.03153	0.5618	0.05387	0	0	0	0	0	1	0
1kmE3172N2007	3172500	2.0075e+06	105.404	0.0363	0.60134	0.17259	0	0	0	0	0	0.88577	0
1kmE3173N2007	3.1735e+06	2.0075e+06	119.395	0.08599	1.01337	0.15233	0	0	0	0	0.08389	0.032	0
1kmE3174N2007	3174500	2.0075e+06	120.228	0.08894	1.03789	0.05408	0	0	0	0.00395	0.34841	0	0
1kmE3176N2007	3176500	2.0075e+06	120.228	0.08894	1.03789	0.09548	0.01409	0	0	0	0.43517	0	0
1kmE3177N2007	3177500	2.0075e+06	120.228	0.08894	1.03789	0	0	0	0	0	0.14029	0	0
1kmE3178N2007	3178500	2.0075e+06	120.228	0.08894	1.03789	0.0421	0	0	0	0.01757	0.15075	0	0
1kmE3180N2007	3180500	2.0075e+06	95.6184	0.07756	1.03946	0.19121	0	0	0	0	0.32659	0	0
1kmE3181N2007	3181500	2.0075e+06	143.842	0.04624	0.93921	0	0	0	0	0	0	0	0
1kmE3182N2007	3182500	2.0075e+06	391.765	0.01365	0.65658	0	0	0	0	0	0.00118	0	0
1kmE3183N2007	3183500	2.0075e+06	215.565	0.03667	0.85719	0.15277	0	0	0	0.04863	0.34415	0	0
1kmE3184N2007	3184500	2.0075e+06	43.2508	0.05919	1.05338	0.2385	0	0	0	0.06202	0.0627	0	0
1kmE3186N2007	3186500	2.0075e+06	42.5395	0.05928	1.05419	0.21398	0	0	0	0	0.31814	0	0
1kmE3187N2007	3187500	2.0075e+06	48.2812	0.097	1.19917	0	0	0	0	0	0	0	0
1kmE3188N2007	3188500	2.0075e+06	48.242	0.14184	1.27115	0.34975	0	0	0	0	0	0	0
1kmE3189N2007	3189500	2.0075e+06	44.6055	0.14076	1.21624	0.43781	0	0	0	0	0	0	0
1kmE3190N2007	3190500	2.0075e+06	44.6055	0.14076	1.21624	0.43702	0	0	0	0.01557	0	0	0
1kmE3191N2007	3191500	2.0075e+06	44.6055	0.14076	1.21624	0.66635	0	0	0	0	0	0	0
1kmE3192N2007	3192500	2.0075e+06	27.2821	0.10877	1.18625	0.50077	0	0	0	0	0	0	0
1kmE3193N2007	3193500	2.0075e+06	24.1505	0.10299	1.18083	0.5733	0	0	0	0.00121	0	0	0
1kmE3194N2007	3194500	2.0075e+06	24.1505	0.10299	1.18083	0.39972	0	0	0	0.01711	0	0	0
1kmE3195N2007	3195500	2.0075e+06	24.1505	0.10299	1.18083	0.07586	0	0	0	0	0	0	0
1kmE3196N2007	3196500	2.0075e+06	24.2956	0.10762	1.20793	0.20774	0	0	0	0	0	0	0
1kmE3197N2007	3197500	2.0075e+06	29.452	0.27193	2.17079	0.2994	0	0	0	0.00917	0	0	0
1kmE3198N2007	3198500	2.0075e+06	30.0387	0.29062	2.28033	0.36517	0.00601	0	0	0.03246	0	0	0
1kmE3199N2007	3199500	2.0075e+06	30.0387	0.29062	2.28033	0.06861	0	0	0	0.00599	0	0	0
1kmE3200N2007	3.20035e+06	2.00758e+06	30.0387	0.29062	2.28033	0	0	0	0	0	0	0	0
1kmE3134N2008	3.13461e+06	2.00892e+06	68.6818	0.19204	4.48239	0.54203	0	0	0	0	0	0.97297	0
1kmE3137N2008	3.13768e+06	2.00871e+06	68.6818	0.19204	4.48239	0	0	0	0	0	0	0	0
1kmE3138N2008	3.13851e+06	2.00859e+06	68.6777	0.19202	4.48221	0	0	0	0	0	0	0	0
1kmE3139N2008	3.1395e+06	2.0085e+06	67.4959	0.18575	4.42842	0	0	0	0	0	0	0	0
1kmE3140N2008	3140500	2.0085e+06	69.6267	0.19148	4.48804	0	0	0	0	0.00541	0	0	0
1kmE3141N2008	3141500	2.0085e+06	127.205	0.15811	4.67972	0	0	0	0	0.01301	0	0	0
1kmE3142N2008	3142500	2.0085e+06	204.105	0.11734	4.31017	0	0	0	0.06873	0.0092	0.0116	0	1
1kmE3143N2008	3143500	2.0085e+06	195.643	0.12164	4.38117	0	0	0	0	0.0186	0.02558	0	1
1kmE3144N2008	3144500	2.0085e+06	206.119	0.11632	4.29327	0	0	0	0	0.00434	0	0	1
1kmE3145N2008	3145500	2.0085e+06	205.721	0.1216	4.45295	0.0669	0	0	0	0.01647	0.11093	0	1
1kmE3146N2008	3146500	2.0085e+06	443.739	0.13697	6.65352	0.10874	0	0	0	0.01366	0.13439	0	0
1kmE3147N2008	3147500	2.0085e+06	482.624	0.13694	6.93487	0	0	0	0	0	0.21756	0	1
1kmE3148N2008	3148500	2.0085e+06	494.313	0.13646	6.91474	0	0	0	0	0.05203	0.1642	0	1
1kmE3149N2008	3149500	2.0085e+06	1905.69	0.06648	3.08662	0	0	0	0	0	0	0	1
1kmE3150N2008	3150500	2.0085e+06	3080.89	0.02954	2.44511	0	0	0	0	0	0.08455	0	0
1kmE3151N2008	3151500	2.0085e+06	2999.68	0.03143	2.40976	0	0	0	0.07494	0.00643	0	0	0
1kmE3152N2008	3152500	2.0085e+06	2789.92	0.02722	2.28371	0	0	0	0.02821	0.04499	0	0	1
1kmE3153N2008	3153500	2.0085e+06	484.497	0.01055	1.01145	0	0	0	0	0	0	0	1
1kmE3154N2008	3154500	2.0085e+06	474.193	0.01048	1.00577	0	0	0	0	0	0	0	1
1kmE3155N2008	3155500	2.0085e+06	474.193	0.01048	1.00577	0	0	0	0	0	0	0	1
1kmE3156N2008	3156500	2.0085e+06	474.193	0.01048	1.00577	0	0	0	0.04966	0	0	0	0
1kmE3157N2008	3157500	2.0085e+06	474.193	0.01048	1.00577	0.25271	0.00334	0	0.02514	0.05045	0	0.14946	0
1kmE3158N2008	3158500	2.0085e+06	474.193	0.01048	1.00577	0.1984	0	0	0	0.03432	0	0.95916	0
1kmE3159N2008	3159500	2.0085e+06	474.124	0.01049	1.00647	0	0	0	0	0.0013	0	0.9985	0
1kmE3160N2008	3160500	2.0085e+06	470.429	0.01108	1.04034	0	0	0	0	0.01731	0.1815	0.76662	0
1kmE3162N2008	3162500	2.0085e+06	104.062	0.03153	0.5618	0	0	0	0	0	0.3158	0	0
1kmE3163N2008	3163500	2.0085e+06	104.062	0.03153	0.5618	0.06066	0	0	0	0	0.19304	0.02665	0
1kmE3164N2008	3164500	2.0085e+06	104.062	0.03153	0.5618	0.00352	0	0	0	0	0.311	0.22484	0
1kmE3165N2008	3.1655e+06	2.0085e+06	104.062	0.03153	0.5618	0.00466	0.0114	0	0	0	0.32347	0.48298	0
1kmE3166N2008	3166500	2.0085e+06	104.062	0.03153	0.5618	0.16042	0.0321	0	0	0.02537	0.3079	0.80967	0
1kmE3167N2008	3167500	2.0085e+06	104.062	0.03153	0.5618	0.26478	0	0	0	0	0.51064	1	1
1kmE3168N2008	3168500	2.0085e+06	104.062	0.03153	0.5618	0.02317	0	0	0	0	0.35494	1	0
1kmE3169N2008	3169500	2.0085e+06	104.062	0.03153	0.5618	0	0	0	0	0	0	1	0
1kmE3170N2008	3170500	2.0085e+06	104.062	0.03153	0.5618	0.04003	0	0	0	0.02696	0	1	0
1kmE3171N2008	3171500	2.0085e+06	104.062	0.03153	0.5618	0.28734	0	0	0	0	0	1	0
1kmE3172N2008	3172500	2.0085e+06	104.062	0.03153	0.5618	0.00203	0	0	0	0	0	1	0
1kmE3173N2008	3.1735e+06	2.0085e+06	113.692	0.06573	0.84542	0.32456	0	0	0	0	0	0.38615	0
1kmE3174N2008	3174500	2.0085e+06	115.354	0.07163	0.89436	0.34392	0	0	0	0.01781	0	0.29591	0
1kmE3175N2008	3175500	2.0085e+06	171.097	0.0749	0.96651	0.38635	0	0	0	0	0.0521	0.17095	1
1kmE3176N2008	3176500	2.0085e+06	207.381	0.0649	0.91572	0.12035	0	0	0	0	0	0.3147	0
1kmE3177N2008	3177500	2.0085e+06	208.771	0.06451	0.91378	0.22705	0	0	0	0.00748	0	0.3397	0
1kmE3178N2008	3178500	2.0085e+06	253.006	0.05231	0.85177	0.30183	0	0	0	0.01141	0	0.49883	0
1kmE3179N2008	3179500	2.0085e+06	346.08	0.02663	0.7213	0.36578	0	0	0	0	0	0.76643	0
1kmE3180N2008	3180500	2.0085e+06	368.375	0.0167	0.68321	0.09615	0.0072	0	0	0.02771	0.2473	0.04515	0
1kmE3181N2008	3181500	2.0085e+06	381.742	0.01496	0.66799	0.02371	0.00938	0	0	0.05241	0.04018	0	0
1kmE3183N2008	3183500	2.0085e+06	394.361	0.01331	0.65363	0	0	0	0	0.03417	0.27563	0	0
1kmE3184N2008	3184500	2.0085e+06	211.48	0.0322	0.78539	0	0	0	0	0.01598	0.05658	0	0
1kmE3185N2008	3185500	2.0085e+06	44.0276	0.05158	0.93783	0	0	0	0	0	0	0	0
1kmE3186N2008	3186500	2.0085e+06	43.4293	0.06934	1.0361	0	0	0	0	0	0.17497	0	0
1kmE3187N2008	3187500	2.0085e+06	44.513	0.13711	1.20898	0	0	0	0	0	0.17349	0	0
1kmE3188N2008	3188500	2.0085e+06	44.6055	0.14076	1.21624	0	0	0	0	0	0	0	0
1kmE3189N2008	3189500	2.0085e+06	44.6055	0.14076	1.21624	0.40448	0	0	0	0	0	0	0
1kmE3190N2008	3190500	2.0085e+06	44.6055	0.14076	1.21624	0.35167	0	0	0	0.01272	0	0	0
1kmE3191N2008	3191500	2.0085e+06	44.6055	0.14076	1.21624	0.47077	0	0	0	0.00338	0	0	0
1kmE3192N2008	3192500	2.0085e+06	37.1451	0.12699	1.20332	0.37423	0	0	0	0	0	0	0
1kmE3193N2008	3193500	2.0085e+06	24.1535	0.103	1.18084	0.43355	0	0	0	0.01612	0	0	0
1kmE3194N2008	3194500	2.0085e+06	24.1505	0.10299	1.18083	0.40018	0	0	0	0	0	0	0
1kmE3195N2008	3195500	2.0085e+06	24.1505	0.10299	1.18083	0.12012	0	0	0	0	0	0	0
1kmE3196N2008	3196500	2.0085e+06	26.4746	0.17705	1.61482	0.43991	0	0	0	0	0	0	0
1kmE3197N2008	3197500	2.0085e+06	30.0387	0.29062	2.28033	0.29684	0	0	0	0.00313	0	0	0
1kmE3198N2008	3198500	2.0085e+06	30.0387	0.29062	2.28033	0.22959	0.01221	0	0	0.01475	0	0	1
1kmE3199N2008	3199500	2.0085e+06	30.0387	0.29062	2.28033	0.235	0	0	0	0.01916	0	0	1
1kmE3200N2008	3.20049e+06	2.0085e+06	30.0387	0.29062	2.28033	0	0	0	0	0	0	0	0
1kmE3201N2008	3.20102e+06	2.00887e+06	30.0387	0.29062	2.28033	0	0	0	0	0	0	0	0
1kmE3134N2009	3.1347e+06	2.00959e+06	61.8704	0.1559	4.1724	0.44891	0	0.1005	0	0	0	0.97507	0
1kmE3135N2009	3.13522e+06	2.00972e+06	68.6818	0.19204	4.48239	0.05874	0	0	0	0	0	0.99181	0
1kmE3136N2009	3.13688e+06	2.00979e+06	43.5663	0.0588	3.33938	0	0	0	0	0	0	0.16096	0
1kmE3137N2009	3.13752e+06	2.00951e+06	57.5645	0.13306	3.97644	0	0	0	0	0	0	2e-05	0
1kmE3138N2009	3138500	2009500	51.2685	0.09966	3.68991	0	0	0	0	0	0	0.55253	0
1kmE3139N2009	3139500	2009500	58.7665	0.13944	4.03114	0	0	0	0	2e-05	0	0.28038	0
1kmE3141N2009	3141500	2009500	114.895	0.16722	4.31219	0	0	0	0	0.03021	0.0265	0	0
1kmE3142N2009	3142500	2009500	273.46	0.08208	3.72822	0	0	0	0.07022	0.01405	0.32586	0	0
1kmE3143N2009	3143500	2009500	273.46	0.08208	3.72822	0	0	0	0	0.01536	0.25767	0	0
1kmE3144N2009	3144500	2009500	273.46	0.08208	3.72822	0	0	0	0	0.01354	0.02681	0	0
1kmE3145N2009	3145500	2009500	273.46	0.08208	3.72822	0.32169	0	0	0	0	0.12538	0	1
1kmE3146N2009	3146500	2009500	311.135	0.09196	4.3058	0.29639	0	0	0	0	0.31342	0	1
1kmE3147N2009	3147500	2009500	462.202	0.12782	6.41045	0	0	0	0	0	0	0	0
1kmE3148N2009	3148500	2009500	1423.6	0.09809	5.31443	0	0	0	0	0.04785	0.00052	0	1
1kmE3149N2009	3149500	2009500	3088	0.02938	2.4482	0	0	0	0	0.01422	0.08314	0	0
1kmE3150N2009	3150500	2009500	3088	0.02938	2.4482	0	0	0	0	0	0.30311	0	0
1kmE3151N2009	3151500	2009500	3088	0.02938	2.4482	0	0	0	0	0	0	0	0
1kmE3152N2009	3152500	2009500	3080.43	0.02932	2.44403	0	0	0	0.10601	0.05895	0	0	0
1kmE3153N2009	3153500	2009500	512.643	0.01075	1.02699	0	0	0	0	0	0	0	1
1kmE3154N2009	3154500	2009500	474.193	0.01048	1.00577	0	0	0	0	0	0	0	1
1kmE3155N2009	3155500	2009500	474.193	0.01048	1.00577	0	0	0	0	0	0	0	1
1kmE3156N2009	3156500	2009500	474.193	0.01048	1.00577	0	0	0	0.0782	0.03016	0.29283	0	0
1kmE3157N2009	3157500	2009500	474.193	0.01048	1.00577	0.17193	0.00432	0	0	0.08739	0.07666	0.1476	0
1kmE3158N2009	3158500	2009500	474.193	0.01048	1.00577	0.00558	0	0	0	0.01449	0	0.39823	0
1kmE3159N2009	3159500	2009500	474.193	0.01048	1.00577	0	0	0	0	0.01779	0	0.79428	0
1kmE3160N2009	3160500	2009500	474.193	0.01048	1.00577	0	0	0	0	0	0	1	0
1kmE3161N2009	3161500	2009500	348.476	0.01763	0.85497	0	0	0	0	0	0	0.8098	0
1kmE3162N2009	3162500	2009500	104.062	0.03153	0.5618	0.11638	0	0	0	0	0.00068	0.65662	0
1kmE3163N2009	3163500	2009500	104.062	0.03153	0.5618	0.47579	0	0	0	0	0.11726	0.98148	0
1kmE3164N2009	3164500	2009500	104.062	0.03153	0.5618	0.47101	0	0	0	0	0.01053	1	0
1kmE3165N2009	3.1655e+06	2009500	104.062	0.03153	0.5618	0.02765	0.01591	0	0	0	0	1	0
1kmE3166N2009	3166500	2009500	104.062	0.03153	0.5618	0.16863	0	0	0	0.02601	0	1	0
1kmE3167N2009	3167500	2009500	104.062	0.03153	0.5618	0.00218	0	0	0	0	0.09135	1	0
1kmE3168N2009	3168500	2009500	104.062	0.03153	0.5618	0.22102	0	0	0	0	0.3844	1	0
1kmE3169N2009	3169500	2009500	104.062	0.03153	0.5618	0	0	0	0	0	0.20308	1	0
1kmE3170N2009	3170500	2009500	104.062	0.03153	0.5618	0	0	0	0	0.02747	0	1	0
1kmE3171N2009	3171500	2009500	104.062	0.03153	0.5618	0.35021	0	0	0	0.00222	0	1	0
1kmE3172N2009	3172500	2009500	104.062	0.03153	0.5618	0.15157	0	0.19089	0	0	0	1	1
1kmE3173N2009	3.1735e+06	2009500	104.5	0.03309	0.57472	0.01474	0	0.13651	0	0	0	0.96384	1
1kmE3174N2009	3174500	2009500	136.216	0.02951	0.57197	0.23691	0	0	0	0.01683	0.21816	1	0
1kmE3175N2009	3175500	2009500	393.071	0.01343	0.65358	0.03709	0	0	0	0	0.1547	0.99991	1
1kmE3176N2009	3176500	2009500	394.361	0.01331	0.65363	0.33208	0	0	0	0	0	1	0
1kmE3177N2009	3177500	2009500	394.361	0.01331	0.65363	0.24366	0	0	0	0.01116	0	1	0
1kmE3178N2009	3178500	2009500	394.361	0.01331	0.65363	0.09772	0.02417	0	0	0.03654	0	1	0
1kmE3179N2009	3179500	2009500	394.361	0.01331	0.65363	0.23549	0.0532	0	0	0.05503	0	1	0
1kmE3180N2009	3180500	2009500	394.361	0.01331	0.65363	0.25537	0.02525	0	0	0.03043	0	0.08026	0
1kmE3181N2009	3181500	2009500	394.361	0.01331	0.65363	0.03452	0.0306	0	0	0	0.25318	0	0
1kmE3182N2009	3182500	2009500	394.361	0.01331	0.65363	0	0	0	0	0.06433	0.07812	0	0
1kmE3183N2009	3183500	2009500	378.735	0.01476	0.66246	0	0	0	0	0	0.30796	0	0
1kmE3184N2009	3184500	2009500	83.6994	0.04224	0.82927	0.1039	0	0	0	0.01597	0.19611	0	0
1kmE3185N2009	3185500	2009500	45.1371	0.04583	0.85108	0.4834	0	0	0	0	0	0	0
1kmE3186N2009	3186500	2009500	45.0982	0.05278	0.8778	0.05918	0	0	0	0	0	0	0
1kmE3187N2009	3187500	2009500	44.6429	0.13409	1.19059	0.14582	0	0	0	0	0.25182	0	0
1kmE3188N2009	3188500	2009500	44.6055	0.14076	1.21624	0.25976	0	0	0	0.0031	0.33854	0	0
1kmE3189N2009	3189500	2009500	44.6055	0.14076	1.21624	0.41226	0	0.03233	0	0.01642	0.10279	0	0
1kmE3190N2009	3190500	2009500	44.6055	0.14076	1.21624	0.31636	0	0.01485	0	0.03052	0	0	0
1kmE3191N2009	3191500	2009500	44.6055	0.14076	1.21624	0.30146	0	0	0	0.00231	0	0	0
1kmE3192N2009	3192500	2009500	44.6055	0.14076	1.21624	0.48203	0	0	0	0	0	0	0
1kmE3193N2009	3193500	2009500	32.4592	0.11833	1.19521	0.37386	0	0.13364	0	0.01517	0	0	0
1kmE3194N2009	3194500	2009500	24.1505	0.10299	1.18083	0.34044	0	0	0	0	0	0	0
1kmE3195N2009	3195500	2009500	25.2593	0.13832	1.38788	0.22569	0	0	0	0	0	0	0
1kmE3196N2009	3196500	2009500	29.7116	0.2802	2.21927	0.36491	0	0	0	0.0085	0.05956	0	0
1kmE3197N2009	3197500	2009500	30.0387	0.29062	2.28033	0.14536	0	0	0	0.0178	0.00261	0	0
1kmE3198N2009	3198500	2009500	30.0387	0.29062	2.28033	0.03224	0	0	0	0	0	0	0
1kmE3199N2009	3199500	2009500	29.9401	0.29124	2.2795	0.29213	0	0	0	0.01659	0	0	0
1kmE3200N2009	3200500	2009500	26.5364	0.31251	2.25071	0.08166	0	0	0	0	0	0	0
1kmE3201N2009	3.20108e+06	2.00951e+06	23.6777	0.33037	2.22652	0.02636	0	0	0	0	0	0	0
1kmE3134N2010	3.1347e+06	2.01043e+06	44.8009	0.06535	3.39557	1e-05	0	0.38459	0	0	0	0.99628	0
1kmE3135N2010	3.13549e+06	2.01051e+06	48.2165	0.08347	3.55101	0.19024	0	0	0	0	0	0.99385	0
1kmE3136N2010	3.13651e+06	2.01052e+06	40.8668	0.04448	3.21653	0.35509	0	0	0	0	0	0.86912	0
1kmE3137N2010	3137500	2010500	40.8668	0.04448	3.21653	0.11012	0.00349	0	0	0.00859	0	0.36611	0
1kmE3138N2010	3138500	2010500	40.8668	0.04448	3.21653	0	0	0	0	0.0166	0	0.70145	0
1kmE3139N2010	3139500	2010500	56.0605	0.12508	3.90799	0	0	0	0	0.01705	0	0.19504	0
1kmE3140N2010	3140500	2010500	68.6818	0.19204	4.48239	0	0	0	0	0.00015	0.01373	0	0
1kmE3141N2010	3141500	2010500	156.511	0.14488	4.15893	0	0	0	0	0.00168	0.03795	0	0
1kmE3142N2010	3142500	2010500	273.46	0.08208	3.72822	0	0	0	0.02879	0	0.32723	0	0
1kmE3143N2010	3143500	2010500	273.46	0.08208	3.72822	0	0	0	0.05121	0.01826	0.39053	0	1
1kmE3144N2010	3144500	2010500	273.46	0.08208	3.72822	0	0	0	0	0	0	0	0
1kmE3145N2010	3145500	2010500	273.469	0.08208	3.72819	0.01716	0	0	0	0	0	0	0
1kmE3146N2010	3146500	2010500	274.261	0.08202	3.72566	0.16594	0	0	0	0	0	0	0
1kmE3147N2010	3147500	2010500	2079.85	0.05058	3.03732	0	0	0	0	0	0	0	0
1kmE3148N2010	3148500	2010500	3074.3	0.02994	2.47179	0	0	0	0	0	0	0	0
1kmE3149N2010	3149500	2010500	3088	0.02938	2.4482	0	0	0	0	0.05193	0.26229	0	0
1kmE3151N2010	3151500	2010500	3088	0.02938	2.4482	0	0	0	0	0	0	0	0
1kmE3152N2010	3152500	2010500	3087.81	0.02938	2.4481	0	0	0	0.10736	0.01517	0	0	0
1kmE3153N2010	3153500	2010500	794.737	0.01279	1.18266	0	0	0	0	0.04183	0	0	1
1kmE3154N2010	3154500	2010500	474.193	0.01048	1.00577	0	0	0	0	0	0	0	1
1kmE3155N2010	3155500	2010500	474.193	0.01048	1.00577	0	0	0	0	0.0274	0	0	1
1kmE3157N2010	3157500	2010500	474.193	0.01048	1.00577	0	0	0	0	0.07028	0.00166	0	0
1kmE3158N2010	3158500	2010500	474.193	0.01048	1.00577	0	0	0	0	0.01013	0	0.63038	0
1kmE3159N2010	3159500	2010500	474.193	0.01048	1.00577	0	0	0	0	0	0	1	0
1kmE3160N2010	3160500	2010500	474.193	0.01048	1.00577	0	0	0	0	0	0	1	0
1kmE3161N2010	3161500	2010500	471.59	0.01062	1.00264	0	0	0	0	0	0	1	0
1kmE3162N2010	3162500	2010500	148.932	0.02898	0.61562	0.07315	0	0	0	0	0	1	0
1kmE3163N2010	3163500	2010500	104.062	0.03153	0.5618	0.32191	0	0	0	0	0	1	0
1kmE3164N2010	3164500	2010500	104.062	0.03153	0.5618	0.29789	0	0	0	0	0	1	0
1kmE3165N2010	3.1655e+06	2010500	104.062	0.03153	0.5618	0.29091	0	0	0	0	0	1	0
1kmE3166N2010	3166500	2010500	104.062	0.03153	0.5618	0.04247	0	0	0	0.02661	0	1	0
1kmE3167N2010	3167500	2010500	104.062	0.03153	0.5618	0.29324	0	0	0	0	0	1	0
1kmE3168N2010	3168500	2010500	104.062	0.03153	0.5618	0.21979	0	0	0	0	0.44807	1	0
1kmE3169N2010	3169500	2010500	104.062	0.03153	0.5618	0	0	0	0	0	0.02453	1	0
1kmE3170N2010	3170500	2010500	104.062	0.03153	0.5618	0	0	0	0	0	0	1	0
1kmE3171N2010	3171500	2010500	104.062	0.03153	0.5618	0.25279	0	0	0	0.0334	0	1	0
1kmE3172N2010	3172500	2010500	104.062	0.03153	0.5618	0.00936	0	0	0	0	0	1	1
1kmE3173N2010	3.1735e+06	2010500	104.062	0.03153	0.5618	0.25185	0	0	0	0.00987	0	1	1
1kmE3174N2010	3174500	2010500	258.3	0.02185	0.61059	0.29656	0	0	0	0.00666	0	1	0
1kmE3175N2010	3175500	2010500	394.361	0.01331	0.65363	0.02505	0	0	0	0	0	1	0
1kmE3176N2010	3176500	2010500	394.361	0.01331	0.65363	0.18275	0	0	0	0	0	1	0
1kmE3177N2010	3177500	2010500	394.361	0.01331	0.65363	0.16725	0.0133	0	0	0.03233	0	0.81075	0
1kmE3178N2010	3178500	2010500	394.361	0.01331	0.65363	0.22536	0.00711	0	0	0.05657	0	0.90827	0
1kmE3179N2010	3179500	2010500	394.361	0.01331	0.65363	0.06335	0	0	0	0	0	1	0
1kmE3180N2010	3180500	2010500	394.361	0.01331	0.65363	0.65624	0	0	0	0	0.02156	0.5744	0
1kmE3181N2010	3181500	2010500	394.361	0.01331	0.65363	0.18978	0	0	0	0	0.32713	0	0
1kmE3182N2010	3182500	2010500	394.361	0.01331	0.65363	0.1439	0	0	0	0.06341	0	0	0
1kmE3183N2010	3183500	2010500	374.854	0.01513	0.66466	0.01882	0	0	0	0.01577	0	0	0
1kmE3184N2010	3184500	2010500	105.786	0.04018	0.81679	0.02898	0	0	0	0.02131	0	0	0
1kmE3185N2010	3185500	2010500	45.1371	0.04583	0.85108	0.24739	0	0	0	0.02491	0	0	0
1kmE3186N2010	3186500	2010500	45.1371	0.04583	0.85108	0	0	0	0	0.01501	0	0	0
1kmE3187N2010	3187500	2010500	44.8732	0.09296	1.03235	0.06605	0	0	0	0.01501	0	0	0
1kmE3188N2010	3188500	2010500	44.6055	0.14076	1.21624	0.4026	0	0	0	0.01211	0.00104	0	0
1kmE3189N2010	3189500	2010500	44.6055	0.14076	1.21624	0.41372	0	0	0	0	0.28228	0	0
1kmE3190N2010	3190500	2010500	44.6055	0.14076	1.21624	0.3188	0.00725	0.07099	0	0.01313	0.38124	0	0
1kmE3191N2010	3191500	2010500	44.6055	0.14076	1.21624	0.35442	0	0	0	0.02049	0	0	0
1kmE3192N2010	3192500	2010500	44.6055	0.14076	1.21624	0.44822	0	0	0	0	0	0	0
1kmE3193N2010	3193500	2010500	44.5145	0.14059	1.21608	0.3639	0	0.00455	0	0.02871	0	0	0
1kmE3194N2010	3194500	2010500	38.2011	0.12894	1.20515	0.24224	0	0	0	0.01563	0.05791	0	1
1kmE3195N2010	3195500	2010500	32.5414	0.22806	2.099	0.21999	0	0	0	0.01555	0.60064	0	1
1kmE3196N2010	3196500	2010500	30.0387	0.29062	2.28033	0.387	0	0	0	0.00882	0.49867	0	0
1kmE3197N2010	3197500	2010500	30.0387	0.29062	2.28033	0.33045	0	0	0	0	0.10419	0	0
1kmE3198N2010	3198500	2010500	27.0699	0.30917	2.25522	0.00667	0	0	0	0	0	0	0
1kmE3199N2010	3199500	2010500	14.1938	0.38963	2.14629	0.09695	0	0	0	0.00082	0	0	0
1kmE3200N2010	3200500	2010500	11.7311	0.40501	2.12545	0.52152	0	0	0	0.01433	0	0	0
1kmE3201N2010	3.2013e+06	2.01065e+06	11.7311	0.40501	2.12545	0.50769	0.0163	0	0	0	0	0	0
1kmE3202N2010	3.20201e+06	2.01099e+06	11.7311	0.40501	2.12545	0	0	0	0	0	0	0	0
1kmE3131N2011	3.13169e+06	2.01185e+06	215.912	0.1209	2.87463	0	0	0	0	0	0	0	0
1kmE3132N2011	3.13249e+06	2.01187e+06	215.912	0.1209	2.87463	0	0	0	0	0	0	0	0
1kmE3133N2011	3.13355e+06	2.01181e+06	215.912	0.1209	2.87463	0	0	0	0	0	0	0.87308	0
1kmE3134N2011	3.13459e+06	2.01163e+06	168.843	0.10035	2.96657	0.33768	0	0.1775	0	0	0	0.99385	0
1kmE3135N2011	3135500	2.0115e+06	42.0497	0.045	3.21422	0.29154	0	0.0929	0	0.00172	0	1	0
1kmE3136N2011	3136500	2.0115e+06	40.8668	0.04448	3.21653	0.34987	0	0	0	0.02081	0	0.81122	0
1kmE3137N2011	3137500	2.0115e+06	40.8668	0.04448	3.21653	0.12755	0	0	0	0.00702	0	0.30173	0
1kmE3138N2011	3138500	2.0115e+06	40.8668	0.04448	3.21653	0.24236	0	0	0	0	0	0.2709	0
1kmE3139N2011	3139500	2.0115e+06	62.9819	0.1618	4.22299	0.0035	0	0	0	0	0	0.36865	0
1kmE3140N2011	3140500	2.0115e+06	68.6818	0.19204	4.48239	0	0	0	0	0	0	0.1478	0
1kmE3141N2011	3141500	2.0115e+06	210.384	0.10948	3.79584	0	0	0	0	0	0	0	0
1kmE3142N2011	3142500	2.0115e+06	249.095	0.08133	3.46571	0	0	0	0	0	0	0	0
1kmE3143N2011	3143500	2.0115e+06	273.46	0.08208	3.72822	0	0	0	0.08175	0.00113	0.16668	0	1
1kmE3144N2011	3144500	2.0115e+06	333.246	0.07759	3.53672	0	0	0	1e-05	0.01627	0	0	0
1kmE3145N2011	3145500	2.0115e+06	439.629	0.06959	3.19597	0	0	0	0	0	0	0	0
1kmE3146N2011	3146500	2.0115e+06	479.174	0.06661	3.0693	0	0	0	0	0	0	0	0
1kmE3147N2011	3147500	2.0115e+06	1299.12	0.05459	2.85834	0	0	0	0	0	0	0	1
1kmE3148N2011	3148500	2.0115e+06	2927.53	0.0316	2.48307	0	0	0	0	0	0	0	1
1kmE3149N2011	3149500	2.0115e+06	3088	0.02938	2.4482	0	0	0	0	0.05404	0	0	0
1kmE3151N2011	3151500	2.0115e+06	3088	0.02938	2.4482	0	0	0	0.01209	0.03244	0	0	0
1kmE3152N2011	3152500	2.0115e+06	3088	0.02938	2.4482	0	0	0	0.11416	0.08029	0	0	0
1kmE3153N2011	3153500	2.0115e+06	1463.74	0.01763	1.55185	0	0	0	0.05992	0.13355	0	0	0
1kmE3154N2011	3154500	2.0115e+06	474.193	0.01048	1.00577	0	0	0	0	0.02904	0	0	1
1kmE3155N2011	3155500	2.0115e+06	474.193	0.01048	1.00577	0	0	0	0	0.07014	0.19351	0	0
1kmE3156N2011	3156500	2.0115e+06	474.193	0.01048	1.00577	0	0	0	0.06927	0.01864	0.36181	0	0
1kmE3157N2011	3157500	2.0115e+06	474.193	0.01048	1.00577	0	0	0	0	0.05636	0.25012	0	0
1kmE3158N2011	3158500	2.0115e+06	474.193	0.01048	1.00577	0.00855	0	0	0	0	0.31431	0.29386	0
1kmE3159N2011	3159500	2.0115e+06	474.193	0.01048	1.00577	0.40108	0	0	0	0	0.30236	1	0
1kmE3160N2011	3160500	2.0115e+06	474.193	0.01048	1.00577	0	0	0	0	0	0.30772	1	0
1kmE3161N2011	3161500	2.0115e+06	474.193	0.01048	1.00577	0	0	0	0	0	0.21423	1	0
1kmE3162N2011	3162500	2.0115e+06	281.333	0.02145	0.77443	0.21989	0	0	0	0	1e-05	1	0
1kmE3163N2011	3163500	2.0115e+06	104.062	0.03153	0.5618	0.46655	0	0	0	0	0	1	0
1kmE3164N2011	3164500	2.0115e+06	104.062	0.03153	0.5618	0.34029	0	0	0	0	0	1	0
1kmE3165N2011	3.1655e+06	2.0115e+06	104.062	0.03153	0.5618	0.46994	0	0	0	0.02127	0.09498	1	0
1kmE3166N2011	3166500	2.0115e+06	104.062	0.03153	0.5618	0.49529	0	0	0	0.00748	0.07021	1	0
1kmE3167N2011	3167500	2.0115e+06	104.062	0.03153	0.5618	0.34613	0	0	0	0	0	1	1
1kmE3168N2011	3168500	2.0115e+06	104.062	0.03153	0.5618	0.1362	0	0	0	0	0.27188	1	0
1kmE3169N2011	3169500	2.0115e+06	104.062	0.03153	0.5618	0.07425	0	0	0	0	0.03706	1	0
1kmE3170N2011	3170500	2.0115e+06	104.062	0.03153	0.5618	0	0	0	0	0	0	1	0
1kmE3172N2011	3172500	2.0115e+06	104.062	0.03153	0.5618	0.25507	0	0	0	0.03224	0.41529	1	0
1kmE3173N2011	3.1735e+06	2.0115e+06	171.155	0.02732	0.58302	0.47604	0	0	0	0.02863	0.15761	1	0
1kmE3174N2011	3174500	2.0115e+06	394.319	0.01331	0.65361	0.3426	0	0	0	0	0	1	0
1kmE3175N2011	3175500	2.0115e+06	394.361	0.01331	0.65363	0.23369	0	0	0	0	0	0.97056	0
1kmE3176N2011	3176500	2.0115e+06	394.361	0.01331	0.65363	0.23681	0	0	0	0	0	0.32195	0
1kmE3177N2011	3177500	2.0115e+06	394.361	0.01331	0.65363	0.33553	0.0262	0	0	0.0513	0	0.01228	0
1kmE3178N2011	3178500	2.0115e+06	394.361	0.01331	0.65363	0.39765	0	0	0	0.0245	0	0.81058	0
1kmE3179N2011	3179500	2.0115e+06	394.361	0.01331	0.65363	0.0556	0	0	0	0	0	0.93729	0
1kmE3180N2011	3180500	2.0115e+06	394.361	0.01331	0.65363	0.43945	0	0	0	0	0.35505	0.24729	0
1kmE3181N2011	3181500	2.0115e+06	394.361	0.01331	0.65363	0.55636	0	0	0	0.0166	0.03418	0	0
1kmE3182N2011	3182500	2.0115e+06	394.361	0.01331	0.65363	0.33763	0	0	0	0.05816	0	0	0
1kmE3183N2011	3183500	2.0115e+06	394.361	0.01331	0.65363	0.36814	0	0	0	0	0	0	0
1kmE3184N2011	3184500	2.0115e+06	213.028	0.0302	0.75615	0.26111	0	0	0	0	0	0	0
1kmE3185N2011	3185500	2.0115e+06	45.1371	0.04583	0.85108	0.30172	0	0.02215	0	0.01685	0	0	0
1kmE3186N2011	3186500	2.0115e+06	45.1371	0.04583	0.85108	0.24506	0	0	0	0	0	0	0
1kmE3187N2011	3187500	2.0115e+06	45.0481	0.06172	0.91217	0	0	0	0	0	0	0	0
1kmE3188N2011	3188500	2.0115e+06	44.6056	0.14075	1.21619	0.09639	0	0	0	0	0	0	0
1kmE3189N2011	3189500	2.0115e+06	44.6055	0.14076	1.21624	0.2268	0	0	0	0	0.03556	0	0
1kmE3190N2011	3190500	2.0115e+06	44.6055	0.14076	1.21624	0.52044	0	0.00265	0	0.01846	0.39063	0	0
1kmE3191N2011	3191500	2.0115e+06	44.6055	0.14076	1.21624	0.18308	0	0	0	0.00371	0	0	0
1kmE3192N2011	3192500	2.0115e+06	44.6055	0.14076	1.21624	0.33637	0	0	0	0.01634	0	0	0
1kmE3193N2011	3193500	2.0115e+06	44.6055	0.14076	1.21624	0.0608	0	0	0	0.01727	0	0	0
1kmE3194N2011	3194500	2.0115e+06	46.7184	0.12194	1.54332	0.26163	0	0	0	0	0.56243	0	0
1kmE3195N2011	3195500	2.0115e+06	53.0037	0.06619	2.5575	0	0	0	0	0	0.64389	0	0
1kmE3196N2011	3196500	2.0115e+06	48.1595	0.11353	2.49914	0.22083	0	0	0	0	0.46041	0	0
1kmE3197N2011	3197500	2.0115e+06	44.7121	0.14722	2.45751	0.27179	0	0	0	0	0	0	0
1kmE3198N2011	3198500	2.0115e+06	47.687	0.1121	2.49963	0.20702	0	0	0	0.00157	0	0	0
1kmE3199N2011	3199500	2.0115e+06	21.5528	0.32428	2.22841	0	0	0	0	0.01719	0	0	0
1kmE3200N2011	3200500	2.0115e+06	11.7311	0.40501	2.12545	0.35489	0	0	0	0.02332	0	0	0
1kmE3201N2011	3201500	2.0115e+06	11.7311	0.40501	2.12545	0.13416	0.02909	0	0	0.00452	0	0	0
1kmE3202N2011	3.2024e+06	2.01165e+06	11.7311	0.40501	2.12545	0.13844	0.02867	0	0	0	0	0	0
1kmE3203N2011	3.2031e+06	2.01187e+06	11.7311	0.40501	2.12545	0.00463	0	0	0	0	0	0	0
1kmE3130N2012	3.13075e+06	2.01285e+06	215.912	0.1209	2.87463	0	0	0	0	0	0.33397	0	0
1kmE3131N2012	3.13152e+06	2.01251e+06	215.912	0.1209	2.87463	0	0	0	0	0	0	0	0
1kmE3132N2012	3132500	2.0125e+06	215.912	0.1209	2.87463	0	0	0	0	0	0	0	0
1kmE3133N2012	3133500	2.0125e+06	215.912	0.1209	2.87463	0	0	0	0	0.0049	0	0.27986	0
1kmE3134N2012	3134500	2.0125e+06	215.912	0.1209	2.87463	0.00542	0	0	0	0.01638	0	0.69891	0
1kmE3135N2012	3135500	2.0125e+06	86.3788	0.06058	2.9866	0.40652	0	0.01286	0	0.016	0	1	0
1kmE3136N2012	3136500	2.0125e+06	40.8668	0.04448	3.21653	0.19779	0	0	0	0	0	1	0
1kmE3137N2012	3137500	2.0125e+06	40.8668	0.04448	3.21653	0.23964	0	0	0	0	0	1	0
1kmE3138N2012	3138500	2.0125e+06	40.8668	0.04448	3.21653	0.0766	0	0	0	0	0	1	0
1kmE3139N2012	3139500	2.0125e+06	63.389	0.11256	3.5015	0.23917	0	0	0	0	0	1	0
1kmE3140N2012	3140500	2.0125e+06	87.8272	0.13854	3.312	0	0	0	0	0	0	0.68771	0
1kmE3141N2012	3141500	2.0125e+06	130.671	0.07809	2.20109	0	0	0	0	0	0	0.12836	0
1kmE3142N2012	3142500	2.0125e+06	114.403	0.07714	2.01454	0	0	0	0	0	0	0	0
1kmE3143N2012	3143500	2.0125e+06	256.523	0.07755	3.01891	0	0	0	0.00525	0	0	0	0
1kmE3144N2012	3144500	2.0125e+06	486.819	0.06604	3.04481	0	0	0	0.08239	0.01233	0	0	0
1kmE3145N2012	3145500	2.0125e+06	497.357	0.06525	3.01106	0	0	0	0	0.00575	0	0	0
1kmE3146N2012	3146500	2.0125e+06	497.357	0.06525	3.01106	0	0	0	0	0	0	0	0
1kmE3147N2012	3147500	2.0125e+06	497.357	0.06525	3.01106	0	0	0	0	0	0	0	1
1kmE3148N2012	3148500	2.0125e+06	2349.59	0.03961	2.60838	0	0	0	0	0	0	0	0
1kmE3149N2012	3149500	2.0125e+06	3182.3	0.02862	2.39274	0	0	0	0	0.02185	0	0	1
1kmE3150N2012	3150500	2.0125e+06	3467.29	0.02632	2.22514	0	0	0	0	0.08764	0	0	1
1kmE3151N2012	3151500	2.0125e+06	3915.97	0.0227	1.96127	0	0	0	0.0684	0.0987	0.13207	0	1
1kmE3152N2012	3152500	2.0125e+06	3546.03	0.02569	2.17883	0	0	0	0.00306	0	0.07493	0	1
1kmE3153N2012	3153500	2.0125e+06	1804.75	0.01793	1.57842	0	0	0	0.19027	0.05341	0	0	1
1kmE3154N2012	3154500	2.0125e+06	474.193	0.01048	1.00577	0	0	0	0	0.05624	0	0	1
1kmE3155N2012	3155500	2.0125e+06	474.193	0.01048	1.00577	0	0	0	0	0	0	0	1
1kmE3156N2012	3156500	2.0125e+06	474.193	0.01048	1.00577	0	0	0	0.0706	0	0.00421	0	1
1kmE3157N2012	3157500	2.0125e+06	474.193	0.01048	1.00577	0	0	0	0	0.06708	0.32671	0	0
1kmE3158N2012	3158500	2.0125e+06	474.193	0.01048	1.00577	0	0	0	0	0	0	0.15679	0
1kmE3159N2012	3159500	2.0125e+06	474.193	0.01048	1.00577	0.3801	0	0	0	0	0	1	0
1kmE3160N2012	3160500	2.0125e+06	474.193	0.01048	1.00577	0.28631	0	0.01238	0	0	0	1	0
1kmE3161N2012	3161500	2.0125e+06	474.193	0.01048	1.00577	0.23318	0	0.00053	0	0	0.1274	1	0
1kmE3162N2012	3162500	2.0125e+06	472.383	0.01058	1.0036	0.09	0	0	0	0	0.36325	1	0
1kmE3163N2012	3163500	2.0125e+06	1015.72	0.01377	0.85733	0.34894	0.01491	0.08009	0	0	0.36264	1	1
1kmE3164N2012	3164500	2.0125e+06	1264.6	0.01646	0.76167	0.40712	0	0.12466	0	0	0.40633	1	1
1kmE3165N2012	3.1655e+06	2.0125e+06	918.693	0.02095	0.7021	0.11107	0	0.18123	0	0.02992	0.30189	1	1
1kmE3166N2012	3166500	2.0125e+06	104.062	0.03153	0.5618	0.10603	0.02643	0	0	0	0.55111	1	1
1kmE3167N2012	3167500	2.0125e+06	104.062	0.03153	0.5618	0.05332	0	0	0	0	0.33715	1	1
1kmE3168N2012	3168500	2.0125e+06	104.062	0.03153	0.5618	0	0.03926	0	0	0	0.2055	1	1
1kmE3169N2012	3169500	2.0125e+06	104.062	0.03153	0.5618	0.24173	0	0	0	0	0.30473	1	1
1kmE3170N2012	3170500	2.0125e+06	104.062	0.03153	0.5618	0	0	0	0	0	0	1	0
1kmE3172N2012	3172500	2.0125e+06	105.317	0.03145	0.5622	0	0	0	0	0	0.08613	1	0
1kmE3173N2012	3.1735e+06	2.0125e+06	331.406	0.01726	0.63371	0.0155	0	0	0	0.02779	0.00762	1	0
1kmE3174N2012	3174500	2.0125e+06	394.361	0.01331	0.65363	0.24494	0	0	0	0	0	0.97436	0
1kmE3175N2012	3175500	2.0125e+06	394.361	0.01331	0.65363	0.18114	0	0	0	0	0	0.14828	0
1kmE3176N2012	3176500	2.0125e+06	394.361	0.01331	0.65363	0.34831	0	0	0	0.0004	0	0	0
1kmE3178N2012	3178500	2.0125e+06	394.361	0.01331	0.65363	0.18395	0.0151	0	0	0.00777	0	0.00041	0
1kmE3179N2012	3179500	2.0125e+06	394.361	0.01331	0.65363	0.04012	0.05456	0	0	0	0	0.01956	0
1kmE3180N2012	3180500	2.0125e+06	394.361	0.01331	0.65363	0.54962	0.00413	0	0	0.00828	0.23769	0	0
1kmE3181N2012	3181500	2.0125e+06	394.361	0.01331	0.65363	0.32459	0	0	0	0.0643	0	0	0
1kmE3182N2012	3182500	2.0125e+06	392.879	0.01345	0.65446	0.19749	0	0	0	0.00491	0	0	0
1kmE3183N2012	3183500	2.0125e+06	175.06	0.03373	0.77762	0.27819	0	0	0	0	0	0	0
1kmE3184N2012	3184500	2.0125e+06	53.429	0.04506	0.84639	0.33115	0	0	0	0	0	0	0
1kmE3185N2012	3185500	2.0125e+06	45.1371	0.04583	0.85108	0.42478	0	0.04611	0	0.01572	0	0	0
1kmE3186N2012	3186500	2.0125e+06	45.1371	0.04583	0.85108	0.44649	0	0	0	0	0	0	0
1kmE3187N2012	3187500	2.0125e+06	45.1371	0.04583	0.85108	0	0	0	0	0	0	0	0
1kmE3188N2012	3188500	2.0125e+06	44.7349	0.11765	1.12733	0	0	0	0	0	0	0	0
1kmE3189N2012	3189500	2.0125e+06	44.6055	0.14076	1.21624	0.15782	0	0	0	0	0	0	0
1kmE3190N2012	3190500	2.0125e+06	44.6055	0.14076	1.21624	0.56769	0.00266	0	0	0.01516	0.17509	0	0
1kmE3191N2012	3191500	2.0125e+06	44.6055	0.14076	1.21624	0.31062	0.00374	0	0	0	0.26063	0	0
1kmE3192N2012	3192500	2.0125e+06	44.6055	0.14076	1.21624	0.30018	0	0	0	0.00664	0	0	0
1kmE3193N2012	3193500	2.0125e+06	44.8924	0.1382	1.26064	1e-05	0	0	0	0.00896	0	0	0
1kmE3194N2012	3194500	2.0125e+06	51.8063	0.07661	2.33092	0.25579	0	0	0	0	0.31219	0	0
1kmE3195N2012	3195500	2.0125e+06	53.2934	0.06336	2.56113	0.05885	0	0	0	0	0.52133	0	0
1kmE3196N2012	3196500	2.0125e+06	53.2934	0.06336	2.56113	0.35809	0	0	0	0	0.29612	0	0
1kmE3197N2012	3197500	2.0125e+06	53.2934	0.06336	2.56113	0.18224	0	0	0	0	0	0	0
1kmE3198N2012	3198500	2.0125e+06	53.2934	0.06336	2.56113	0.16431	0	0	0	0.02162	0	0	0
1kmE3199N2012	3199500	2.0125e+06	46.4615	0.11952	2.48951	0.14545	0	0	0	0	0	0	0
1kmE3200N2012	3200500	2.0125e+06	12.7487	0.39665	2.13612	0.14817	0	0	0	0	0	0	0
1kmE3201N2012	3201500	2.0125e+06	11.7311	0.40501	2.12545	0.09879	0.02162	0	0	0.01398	0	0	0
1kmE3202N2012	3202500	2.0125e+06	11.7311	0.40501	2.12545	0.31835	0	0	0	0.0175	0	0	0
1kmE3203N2012	3.20347e+06	2.01254e+06	11.7311	0.40501	2.12545	0.36948	0	0	0	0.01033	0	0	0
1kmE3204N2012	3.20412e+06	2.01273e+06	11.7311	0.40501	2.12545	0.1016	0	0	0	0	0	0	0
1kmE3129N2013	3.12991e+06	2.01386e+06	215.912	0.1209	2.87463	0	0	0	0	0	0	0	0
1kmE3130N2013	3.13053e+06	2.01352e+06	215.912	0.1209	2.87463	0	0	0	0	0	0.19609	0	0
1kmE3131N2013	3131500	2013500	215.912	0.1209	2.87463	0	0	0	0	0	0.11017	0	0
1kmE3132N2013	3132500	2013500	215.912	0.1209	2.87463	0	0	0	0	0.00434	0.32415	0	0
1kmE3133N2013	3133500	2013500	215.912	0.1209	2.87463	0	0	0	0	0.0163	0.08115	0.0636	0
1kmE3134N2013	3134500	2013500	175.988	0.07048	1.71779	0	0	0	0	0	0	0.96001	0
1kmE3135N2013	3135500	2013500	91.0128	0.03558	1.96575	0.23921	0	0	0	0	0	1	0
1kmE3136N2013	3136500	2013500	40.8668	0.04448	3.21653	0	0	0	0	0	0	1	0
1kmE3137N2013	3137500	2013500	40.8668	0.04448	3.21653	0	0	0	0	0	0	0.99966	0
1kmE3138N2013	3138500	2013500	43.7385	0.04605	3.15044	0.1757	0	0	0	0	0	1	0
1kmE3139N2013	3139500	2013500	93.3762	0.07314	2.00812	0.1339	0	0	0	0	0	1	0
1kmE3140N2013	3140500	2013500	99.8913	0.07669	1.85818	0	0	0	0	0	0	1	0
1kmE3141N2013	3141500	2013500	99.8913	0.07669	1.85818	0	0	0	0	0	0	0.83391	0
1kmE3142N2013	3142500	2013500	99.8913	0.07669	1.85818	0	0	0	0	0	0	0.01788	0
1kmE3143N2013	3143500	2013500	199.033	0.07384	2.14575	0	0	0	0	0	0	0	0
1kmE3144N2013	3144500	2013500	497.357	0.06525	3.01106	0	0	0	0.02852	0	0.03515	0	0
1kmE3145N2013	3145500	2013500	497.357	0.06525	3.01106	0	0	0	0.07214	0.01831	0.34475	0	0
1kmE3146N2013	3146500	2013500	497.357	0.06525	3.01106	0	0	0	0	0.00162	0	0	0
1kmE3147N2013	3147500	2013500	497.357	0.06525	3.01106	0	0	0	0	0	0	0	0
1kmE3148N2013	3148500	2013500	3523.06	0.02781	2.06806	0	0	0	0	0	0.00492	0	1
1kmE3149N2013	3149500	2013500	4465.89	0.01827	1.63787	0	0	0	0	0	0.0458	0	1
1kmE3150N2013	3150500	2013500	4465.89	0.01827	1.63787	0	0	0	0	0	0	0	1
1kmE3152N2013	3152500	2013500	4465.89	0.01827	1.63787	0	0	0	0	0.0002	0.46588	0	0
1kmE3153N2013	3153500	2013500	2425.58	0.01429	1.31478	0	0	0	0.08677	0.02588	0	0	1
1kmE3154N2013	3154500	2013500	474.193	0.01048	1.00577	0	0	0	0.11073	0.05827	0	0	1
1kmE3155N2013	3155500	2013500	637.466	0.01023	0.99015	0	0	0	0.01848	0.01925	0	0	1
1kmE3156N2013	3156500	2013500	1029.96	0.00962	0.95262	0	0	0	0.0706	0	0	0	1
1kmE3157N2013	3157500	2013500	1004.03	0.00966	0.9551	0	0	0	0	0.0637	0.22628	0	0
1kmE3158N2013	3158500	2013500	576.842	0.01032	0.99595	0.02625	0	0	0	0	0	0.01071	0
1kmE3159N2013	3159500	2013500	474.193	0.01048	1.00577	0.28372	0	0	0	0	0	0.96108	0
1kmE3160N2013	3160500	2013500	474.193	0.01048	1.00577	0.36417	0	0.16571	0	0	0	1	0
1kmE3161N2013	3161500	2013500	474.193	0.01048	1.00577	0.10641	0	0.34109	0	0	0	1	1
1kmE3162N2013	3162500	2013500	550.018	0.01036	0.99852	0.27941	0	0	0	0	0	1	1
1kmE3163N2013	3163500	2013500	1690.7	0.00861	0.88943	0.43899	0	0	0	0	0.0335	1	0
1kmE3164N2013	3164500	2013500	1893.66	0.00829	0.87002	0.31013	0	0.15342	0	0.02071	0.30121	1	0
1kmE3165N2013	3.1655e+06	2013500	1773.8	0.00985	0.84937	0.04209	0	0.22091	0	0.01087	0.05906	1	1
1kmE3166N2013	3166500	2013500	669.677	0.02419	0.65921	0	0.00804	0.19626	0	0	0.01259	1	1
1kmE3167N2013	3167500	2013500	554.497	0.02568	0.63938	0	0	0.06828	0	0	0	1	1
1kmE3168N2013	3168500	2013500	211.18	0.02879	0.62128	0	0	0.00308	0	0	0	1	1
1kmE3169N2013	3169500	2013500	104.062	0.03153	0.5618	0.0964	0	0	0	0	0.27987	1	1
1kmE3170N2013	3170500	2013500	181.282	0.02652	0.69701	0.15629	0	0	0	0	0.10737	1	0
1kmE3171N2013	3171500	2013500	202.754	0.02513	0.7346	0	0	0	0	0	0.38666	1	0
1kmE3175N2013	3175500	2013500	394.361	0.01331	0.65363	0	0	0	0	0.03607	0.24679	0.58863	0
1kmE3176N2013	3176500	2013500	394.361	0.01331	0.65363	0.00164	0	0	0	0.05451	0	0	0
1kmE3178N2013	3178500	2013500	394.361	0.01331	0.65363	0.11184	0.02335	0	0.02876	0.0008	0	0	0
1kmE3180N2013	3180500	2013500	394.361	0.01331	0.65363	0.41532	1e-05	0	0	0.02848	0	0	1
1kmE3181N2013	3181500	2013500	385.906	0.0141	0.65841	0.38178	0	0	0	0.03326	0	0	0
1kmE3182N2013	3182500	2013500	162.292	0.03492	0.78484	0.41215	0	0	0	0	0	0	0
1kmE3183N2013	3183500	2013500	45.1371	0.04583	0.85108	0.67043	0	0	0	0	0	0	0
1kmE3184N2013	3184500	2013500	45.1371	0.04583	0.85108	0.23857	0	0	0	0	0	0	0
1kmE3185N2013	3185500	2013500	45.1371	0.04583	0.85108	0	0	0	0	0.01528	0	0	0
1kmE3186N2013	3186500	2013500	45.1371	0.04583	0.85108	0	0	0	0	0	0	0	0
1kmE3187N2013	3187500	2013500	45.1371	0.04583	0.85108	0	0	0	0	0	0	0	0
1kmE3188N2013	3188500	2013500	45.052	0.06103	0.90952	0.07051	0	0	0	0.0121	0	0	0
1kmE3189N2013	3189500	2013500	44.7279	0.1189	1.13215	0.40306	0	0	0	0.01535	0	0	0
1kmE3190N2013	3190500	2013500	44.6055	0.14076	1.21624	0.42634	0	0	0	0.03017	0	0	0
1kmE3191N2013	3191500	2013500	44.6055	0.14076	1.21624	0.06943	0.00307	0	0	0.01551	0.09402	0	0
1kmE3192N2013	3192500	2013500	44.6055	0.14076	1.21624	0.09743	0	0	0	0.01839	0	0	0
1kmE3193N2013	3193500	2013500	49.4004	0.09804	1.95849	0	0	0	0	0.01549	0	0	0
1kmE3194N2013	3194500	2013500	53.2934	0.06336	2.56113	0.31734	0	0	0	0.0155	0	0	0
1kmE3195N2013	3195500	2013500	53.2934	0.06336	2.56113	0.57331	0	0	0	0.01556	0.00977	0	0
1kmE3196N2013	3196500	2013500	53.2934	0.06336	2.56113	0.14292	0	0	0	0.00787	0.34297	0	0
1kmE3197N2013	3197500	2013500	53.2934	0.06336	2.56113	0.30571	0	0	0	0.01762	0	0	0
1kmE3198N2013	3198500	2013500	53.2934	0.06336	2.56113	0.01381	0	0	0	0.00388	0	0	0
1kmE3199N2013	3199500	2013500	53.2934	0.06336	2.56113	0.4933	0	0	0	0	0	0	0
1kmE3200N2013	3200500	2013500	19.0831	0.34458	2.20252	0.46775	0	0	0	0	0	0	0
1kmE3201N2013	3201500	2013500	11.7311	0.40501	2.12545	0.06562	0	0	0	0	0	0	0
1kmE3202N2013	3202500	2013500	11.7311	0.40501	2.12545	0.35675	0	0	0	0	0	0	0
1kmE3203N2013	3.2035e+06	2.0135e+06	11.7311	0.40501	2.12545	0.36656	0	0	0	0.00944	0	0	0
1kmE3204N2013	3.20426e+06	2.0137e+06	11.7311	0.40501	2.12545	0.3886	0	0	0	0.00124	0	0	0
1kmE3129N2014	3.12972e+06	2.01456e+06	215.912	0.1209	2.87463	0	0	0	0	0	0	0	0
1kmE3130N2014	3130500	2014500	215.912	0.1209	2.87463	0	0	0	0	0	0	0	0
1kmE3131N2014	3131500	2014500	215.912	0.1209	2.87463	0	0	0	0	0.00521	0.28137	0	0
1kmE3132N2014	3132500	2014500	215.912	0.1209	2.87463	0	0	0	0	0.01791	0.19569	0	0
1kmE3133N2014	3133500	2014500	206.925	0.10955	2.61424	0	0	0	0	0	0.3358	0.43923	0
1kmE3134N2014	3134500	2014500	139.211	0.02404	0.65214	0	0	0	0	0	0.0034	1	0
1kmE3135N2014	3135500	2014500	83.8785	0.03514	2.07981	0.20589	0.01365	0	0	0	0	0.91584	0
1kmE3136N2014	3136500	2014500	40.912	0.04451	3.21549	0	0.02622	0	0	0	0	0.6125	0
1kmE3137N2014	3137500	2014500	50.8587	0.04993	2.98658	0.05776	0.03544	0	0	0	0	0.35405	0
1kmE3138N2014	3138500	2014500	87.0471	0.06968	2.15377	0.12246	0	0	0	0	0	0.74606	0
1kmE3139N2014	3139500	2014500	99.8913	0.07669	1.85818	0	0	0	0	0	0	0.54379	0
1kmE3140N2014	3140500	2014500	99.8913	0.07669	1.85818	0	0	0	0	0	0	0.42916	0
1kmE3141N2014	3141500	2014500	99.8913	0.07669	1.85818	0	0	0	0	0	0	0.03714	0
1kmE3142N2014	3142500	2014500	99.8913	0.07669	1.85818	0	0	0	0	0	0	0	0
1kmE3143N2014	3143500	2014500	110.933	0.07637	1.89021	0	0	0	0	0	0.18603	0	1
1kmE3144N2014	3144500	2014500	425.219	0.06732	2.80182	0	0	0	0	0	0.34504	0	0
1kmE3145N2014	3145500	2014500	497.357	0.06525	3.01106	0	0	0	0.02492	0	0.14854	0	1
1kmE3146N2014	3146500	2014500	497.357	0.06525	3.01106	0	0	0	0.07729	0.01837	0	0	1
1kmE3147N2014	3147500	2014500	798.091	0.06145	2.92182	0	0	0	0	0.00426	0	0	0
1kmE3148N2014	3148500	2014500	4283.74	0.01975	1.74437	0	0	0	0	0	0.00597	0	1
1kmE3149N2014	3149500	2014500	4465.89	0.01827	1.63787	0	0	0	0	0	0.37017	0	1
1kmE3150N2014	3150500	2014500	4465.89	0.01827	1.63787	0	0	0	0	0	0	0	0
1kmE3151N2014	3151500	2014500	4465.89	0.01827	1.63787	0	0	0	0	0.00137	0.02688	0	0
1kmE3152N2014	3152500	2014500	4465.89	0.01827	1.63787	0	0	0	0	0.07739	0	0	0
1kmE3154N2014	3154500	2014500	1171.88	0.0094	0.93904	0	0	0	0	0.01085	0	0	0
1kmE3155N2014	3155500	2014500	1816.58	0.00841	0.87739	0	0	0	0.07941	0.08192	0	0	1
1kmE3156N2014	3156500	2014500	1893.66	0.00829	0.87002	0	0	0	0.14504	0.02804	0	0	1
1kmE3157N2014	3157500	2014500	1893.66	0.00829	0.87002	0	0	0	0	0.06002	0	0	0
1kmE3158N2014	3158500	2014500	1888.82	0.0083	0.87048	0.0008	0	0	0	0.07723	0	0	0
1kmE3159N2014	3159500	2014500	1320.84	0.00917	0.9248	0.22464	0	0.04794	0	0	0	0.40047	0
1kmE3160N2014	3160500	2014500	609.058	0.01027	0.99287	0.13373	0	0.12651	0	0	0	0.92311	0
1kmE3161N2014	3161500	2014500	474.193	0.01048	1.00577	0.19997	0	0.21267	0	0	0	1	1
1kmE3162N2014	3162500	2014500	953.999	0.00974	0.95988	0.37094	0	0.07214	0	0	0	1	1
1kmE3163N2014	3163500	2014500	1893.66	0.00829	0.87002	0.2129	0	0	0	0	0.01936	1	1
1kmE3164N2014	3164500	2014500	1893.66	0.00829	0.87002	0.1392	0	0.03459	0	0.02652	0.13733	1	0
1kmE3165N2014	3.1655e+06	2014500	1893.66	0.00829	0.87002	0	0	0.17981	0	0	0	1	0
1kmE3166N2014	3166500	2014500	1893.66	0.00829	0.87002	0	0	0.12566	0	0	0	1	0
1kmE3167N2014	3167500	2014500	1893.66	0.00829	0.87002	0	0	0.19426	0	0	0	1	1
1kmE3168N2014	3168500	2014500	667.585	0.00917	1.11628	0	0	0.30987	0	0	0	1	1
1kmE3169N2014	3169500	2014500	346.619	0.01579	0.9865	0	0	0.01859	0	0	0.00112	1	1
1kmE3170N2014	3170500	2014500	414.426	0.01139	1.10523	0.16659	0	0	0	0	0.31281	1	1
1kmE3171N2014	3171500	2014500	455.041	0.00876	1.17634	0.06249	0	0	0	0	0.3438	1	1
1kmE3172N2014	3172500	2014500	455.028	0.00876	1.17623	0	0	0	0	0	0.45615	1	0
1kmE3173N2014	3.1735e+06	2014500	425.983	0.01094	0.92603	0	0	0	0	0.02507	0.2989	1	0
1kmE3175N2014	3175500	2014500	394.361	0.01331	0.65363	0	0	0	0	0.07487	0.0248	0.35681	0
1kmE3178N2014	3178500	2014500	394.361	0.01331	0.65363	0	0	0	0.07291	0.01178	0	0	0
1kmE3179N2014	3179500	2014500	394.361	0.01331	0.65363	0.13288	0.02334	0	0	0.01287	0	0	1
1kmE3180N2014	3180500	2014500	328.341	0.01946	0.69095	0.49865	0	0	0	0.05765	0	0	1
1kmE3181N2014	3181500	2014500	114.978	0.03933	0.81159	0.5488	0	0	0	0	0	0	0
1kmE3182N2014	3182500	2014500	45.1371	0.04583	0.85108	0.40673	0	0	0	0	0	0	0
1kmE3183N2014	3183500	2014500	45.1371	0.04583	0.85108	0.46042	0	0	0	0	0	0	0
1kmE3184N2014	3184500	2014500	45.1371	0.04583	0.85108	0.26089	0	0	0	0	0	0	0
1kmE3185N2014	3185500	2014500	45.1371	0.04583	0.85108	0	0	0	0	0.0151	0	0	0
1kmE3186N2014	3186500	2014500	45.1371	0.04583	0.85108	0	0	0	0	0.00551	0	0	0
1kmE3187N2014	3187500	2014500	45.1371	0.04583	0.85108	0	0	0	0	0.01822	0	0	0
1kmE3188N2014	3188500	2014500	45.1371	0.04583	0.85108	0.03994	0	0	0	0.0038	0	0	0
1kmE3189N2014	3189500	2014500	45.1333	0.04652	0.8537	0.40403	0	0	0	0	0	0	0
1kmE3190N2014	3190500	2014500	31.0473	0.20886	1.22927	0.23791	0	0	0	0.01504	0	0	0
1kmE3191N2014	3191500	2014500	17.3779	0.33891	1.48513	0	0	0	0	0	0	0	0
1kmE3192N2014	3192500	2014500	20.5753	0.31449	1.56969	0	0	0	0	0	0	0	0
1kmE3193N2014	3193500	2014500	50.6236	0.08364	2.5014	0.12109	0	0	0	0	0.00042	0	0
1kmE3194N2014	3194500	2014500	53.2934	0.06336	2.56113	0.24475	0	0	0	0.01678	0.02729	0	0
1kmE3195N2014	3195500	2014500	53.2934	0.06336	2.56113	0.27025	0.01473	0	0	0.01647	0	0	0
1kmE3196N2014	3196500	2014500	53.2934	0.06336	2.56113	0.23901	0.01164	0	0	0.02539	0.20529	0	0
1kmE3197N2014	3197500	2014500	53.2934	0.06336	2.56113	0.39265	0	0	0	0.01707	0.00428	0	1
1kmE3198N2014	3198500	2014500	53.2934	0.06336	2.56113	0.54983	0	0	0	0	0	0	1
1kmE3199N2014	3199500	2014500	40.0696	0.1891	2.77352	0.29513	0	0	0	0	0	0	0
1kmE3200N2014	3200500	2014500	11.4097	0.41738	2.3225	0.28231	0	0	0	0	0	0	0
1kmE3201N2014	3201500	2014500	11.7311	0.40501	2.12545	0.29968	0	0	0	0	0	0	0
1kmE3202N2014	3202500	2014500	11.7311	0.40501	2.12545	0.39219	0	0	0	0	0	0	0
1kmE3203N2014	3203500	2014500	11.7311	0.40501	2.12545	0.07723	0	0	0	0	0	0	0
1kmE3204N2014	3.20449e+06	2.01451e+06	11.7311	0.40501	2.12545	0.07027	0	0	0	0.01466	0	0	0
1kmE3205N2014	3.20514e+06	2.01454e+06	11.7311	0.40501	2.12545	0.65477	0	0	0	0.00738	0	0	0
1kmE3129N2015	3.12956e+06	2.0155e+06	215.912	0.1209	2.87463	0.2801	0	0	0	0	0	0	0
1kmE3130N2015	3130500	2.0155e+06	215.912	0.1209	2.87463	0.02862	0	0	0	0	0	0	0
1kmE3131N2015	3131500	2.0155e+06	215.912	0.1209	2.87463	0	0	0	0	0.01528	0.09439	0	0
1kmE3132N2015	3132500	2.0155e+06	215.912	0.1209	2.87463	0	0	0	0	0	0	0	0
1kmE3133N2015	3133500	2.0155e+06	195.654	0.09532	2.28764	0	0	0	0	0	0	0.36663	0
1kmE3134N2015	3134500	2.0155e+06	138.586	0.02325	0.63401	0	0	0	0	0	0	1	0
1kmE3135N2015	3135500	2.0155e+06	109.748	0.02951	1.39614	0.28741	0.01556	0	0	0	0	0.83881	0
1kmE3136N2015	3136500	2.0155e+06	88.8219	0.04557	2.00068	0	0	0	0	0	0	0.65956	0
1kmE3137N2015	3137500	2.0155e+06	108.602	0.07434	1.98914	0	0	0	0	0.03945	0	0.84308	0
1kmE3138N2015	3138500	2.0155e+06	107.783	0.07456	1.97683	0	0	0	0	0.05111	0	0.00016	0
1kmE3139N2015	3139500	2.0155e+06	117.824	0.07184	2.1278	0.08732	0.00365	0	0	0.04789	0	0	0
1kmE3140N2015	3140500	2.0155e+06	99.8913	0.07669	1.85818	0.07855	0	0	0	0.01592	0	0	0
1kmE3141N2015	3141500	2.0155e+06	99.8913	0.07669	1.85818	0	0	0	0	0.01582	0.02549	0	0
1kmE3142N2015	3142500	2.0155e+06	99.8913	0.07669	1.85818	0	0	0	0	0.01557	0.36149	0	0
1kmE3143N2015	3143500	2.0155e+06	99.8913	0.07669	1.85818	0	0	0	0	0.0156	0.08852	0	0
1kmE3144N2015	3144500	2.0155e+06	191.838	0.07404	2.12488	0	0	0	0	0.01562	0	0	0
1kmE3146N2015	3146500	2.0155e+06	497.357	0.06525	3.01106	0	0	0	0.01858	0.01546	0	0	1
1kmE3148N2015	3148500	2.0155e+06	4465.89	0.01827	1.63787	0	0	0	2e-06	0.04101	0	0	1
1kmE3149N2015	3149500	2.0155e+06	4465.89	0.01827	1.63787	0	0	0	0	0.02634	0.26582	0	0
1kmE3150N2015	3150500	2.0155e+06	4465.89	0.01827	1.63787	0	0	0	0	0.0259	0.10461	0	1
1kmE3151N2015	3151500	2.0155e+06	4465.89	0.01827	1.63787	0	0	0	0	0.02994	0.28111	0	0
1kmE3152N2015	3152500	2.0155e+06	3738.1	0.01545	1.42061	0	0	0	0	0.05589	0.03465	0	0
1kmE3153N2015	3153500	2.0155e+06	1925.72	0.00842	0.87959	0	0	0	0.04177	0.07721	0.24988	0	1
1kmE3154N2015	3154500	2.0155e+06	1893.66	0.00829	0.87002	0	0	0	0.03065	0.01637	0.29857	0	1
1kmE3155N2015	3155500	2.0155e+06	1893.66	0.00829	0.87002	0	0	0	0	0	0	0	0
1kmE3156N2015	3156500	2.0155e+06	1893.66	0.00829	0.87002	0	0	0	0.0595	0	0	0	0
1kmE3157N2015	3157500	2.0155e+06	1893.66	0.00829	0.87002	0	0	0	0.144	0	0	0	0
1kmE3158N2015	3158500	2.0155e+06	1893.66	0.00829	0.87002	0	0	0	0.11151	0.05156	0	0	0
1kmE3159N2015	3159500	2.0155e+06	1893.66	0.00829	0.87002	0	0	0	0.00712	0.05775	0	0	0
1kmE3160N2015	3160500	2.0155e+06	1754.4	0.00851	0.88333	0.09534	0	0	0	0	0	0.13135	0
1kmE3161N2015	3161500	2.0155e+06	1361.25	0.00911	0.92093	0.04297	0	0	0	0	0.28399	0.59364	0
1kmE3162N2015	3162500	2.0155e+06	1615.64	0.00872	0.8966	0	0	0	0	0	0.2966	0.24715	1
1kmE3163N2015	3163500	2.0155e+06	1893.66	0.00829	0.87002	0	0	0	0	0.00129	0.01296	0.17243	1
1kmE3164N2015	3164500	2.0155e+06	1893.66	0.00829	0.87002	0.26451	0.00631	0.04902	0	0.02633	0.0049	0.81396	0
1kmE3165N2015	3.1655e+06	2.0155e+06	1893.66	0.00829	0.87002	0.25567	0	0.08901	0	0	0.13603	1	0
1kmE3166N2015	3166500	2.0155e+06	1893.66	0.00829	0.87002	0.09267	0.04357	0	0	0	0.38051	1	0
1kmE3168N2015	3168500	2.0155e+06	523.14	0.00873	1.16184	0.0058	0	0.0148	0	0	0.08437	1	0
1kmE3169N2015	3169500	2.0155e+06	455.041	0.00876	1.17634	0	0	0.36179	0	0	0	1	1
1kmE3170N2015	3170500	2.0155e+06	455.041	0.00876	1.17634	0	0	0.05308	0	0	0	1	1
1kmE3171N2015	3171500	2.0155e+06	455.041	0.00876	1.17634	0.25406	0	0	0	0	0	1	1
1kmE3173N2015	3.1735e+06	2.0155e+06	435.217	0.01024	1.00557	0	0	0	0	0.04592	0.17547	1	0
1kmE3175N2015	3175500	2.0155e+06	402.717	0.01268	0.72561	0	0	0	0.07356	0.09518	0	0.50897	0
1kmE3176N2015	3176500	2.0155e+06	401.909	0.01274	0.71865	0	0	0	0.07127	0.0288	0	0.18164	0
1kmE3178N2015	3178500	2.0155e+06	394.361	0.01331	0.65363	0	0	0	0.07516	0.02626	0	0.40508	0
1kmE3179N2015	3179500	2.0155e+06	394.361	0.01331	0.65363	0.2821	0	0	0	0.15576	0	0.16588	0
1kmE3180N2015	3180500	2.0155e+06	236.707	0.02799	0.74276	0.4303	0	0	0	0.01525	0	0	0
1kmE3181N2015	3181500	2.0155e+06	45.1371	0.04583	0.85108	0.19141	0	0	0	0.01541	0	0	0
1kmE3182N2015	3182500	2.0155e+06	45.1371	0.04583	0.85108	0.264	0	0	0	0.0166	0	0	0
1kmE3183N2015	3183500	2.0155e+06	45.1371	0.04583	0.85108	0.21495	0	0	0	0.00753	0	0	0
1kmE3184N2015	3184500	2.0155e+06	45.1371	0.04583	0.85108	0.35524	0	0	0	0.00914	0	0	0
1kmE3185N2015	3185500	2.0155e+06	45.1371	0.04583	0.85108	0	0	0	0	0.13756	0	0	0
1kmE3186N2015	3186500	2.0155e+06	45.1371	0.04583	0.85108	0	0	0	0	0.05391	0	0	0
1kmE3187N2015	3187500	2.0155e+06	45.1371	0.04583	0.85108	0	0	0	0	0	0	0	0
1kmE3188N2015	3188500	2.0155e+06	45.1371	0.04583	0.85108	0	0	0	0	0	0	0	0
1kmE3189N2015	3189500	2.0155e+06	43.3289	0.0632	0.88555	0	0	0	0	0	0	0	0
1kmE3190N2015	3190500	2.0155e+06	10.7306	0.37622	1.50701	0	0	0	0	0.01716	0	0	0
1kmE3191N2015	3191500	2.0155e+06	5.96798	0.42195	1.59781	0.32297	0	0	0	0.01577	0	0	0
1kmE3192N2015	3192500	2.0155e+06	5.96798	0.42195	1.59781	0.13337	0	0	0	0.01549	0	0	0
1kmE3193N2015	3193500	2.0155e+06	31.1935	0.2912	2.01083	0.22918	0.00613	0	0	0.01598	0.10131	0	0
1kmE3194N2015	3194500	2.0155e+06	97.699	0.06499	2.9026	0	0.02907	0	0	0.00038	0.38821	0	0
1kmE3195N2015	3195500	2.0155e+06	92.5309	0.0648	2.86286	0	0.0118	0	0	0	0	0	0
1kmE3196N2015	3196500	2.0155e+06	68.6368	0.06392	2.67912	0.08064	0.00179	0	0	0.01559	0	0	0
1kmE3197N2015	3197500	2.0155e+06	53.2934	0.06336	2.56113	0.37474	0	0	0	0.01536	0	0	0
1kmE3198N2015	3198500	2.0155e+06	39.6938	0.19322	2.79083	0.55452	0	0	0	0	0	0	0
1kmE3199N2015	3199500	2.0155e+06	9.70706	0.47956	3.29732	0.26395	0	0	0	0	0	0	0
1kmE3200N2015	3200500	2.0155e+06	9.17143	0.48105	3.2317	0.20492	0	0	0	0	0	0	0
1kmE3201N2015	3201500	2.0155e+06	10.2569	0.44881	2.76259	0.00883	0	0	0	0.01445	0	0	0
1kmE3202N2015	3202500	2.0155e+06	11.2516	0.41926	2.33271	0.45648	0	0	0	0.01554	0	0	0
1kmE3203N2015	3203500	2.0155e+06	11.7311	0.40501	2.12545	0.27236	0	0	0	0.01803	0	0	0
1kmE3204N2015	3.20444e+06	2.01548e+06	11.7311	0.40501	2.12545	0.01846	0	0	0	0.01796	0	0	0
1kmE3205N2015	3.2051e+06	2.01508e+06	11.7311	0.40501	2.12545	0.82638	0	0	0	0	0	0	0
1kmE3122N2016	3.1226e+06	2.017e+06	25.6075	0.09106	0.83838	0	0	0	0	0	0	0	0
1kmE3127N2016	3.12788e+06	2.01696e+06	138.586	0.02325	0.63401	0	0	0	0	0	0	0	0
[truncated: 6,109 more rows]
